# Supplementary material for: GCNCDA: A new method for predicting circRNA-disease associations based on Graph Convolutional Network Algorithm
Source: PLoS Comput Biol. 2020 May 20;16(5):e1007568. doi: 10.1371/journal.pcbi.1007568 (PMC7266350; doi:10.1371/journal.pcbi.1007568)
Supplement: S1 Table — (XLSX) [file pcbi.1007568.s001.xlsx]

## Sheet: positive dataset
'hsa_circ_0000977'	'Pancreatic ductal adenocarcinoma'
'hsa_circ_0006220'	'Pancreatic ductal adenocarcinoma'
'hsa_circ_0001666'	'Pancreatic ductal adenocarcinoma'
'hsa_circ_0043278'	'Pancreatic ductal adenocarcinoma'
'hsa_circ_0078297'	'Pancreatic ductal adenocarcinoma'
'hsa_circ_0089810'	'Primary great saphenous vein varicosities'
'hsa_circ_0000378'	'Primary great saphenous vein varicosities'
'hsa_circ_0006427'	'Primary great saphenous vein varicosities'
'hsa_circ_0003171'	'Primary great saphenous vein varicosities'
'circ_SDHA'	'Primary great saphenous vein varicosities'
'hsa_circ_0005267'	'Primary great saphenous vein varicosities'
'hsa_circRNA_100571'	'Primary hepatic carcinoma'
'hsa_circRNA_400031'	'Primary hepatic carcinoma'
'hsa_circRNA_102032'	'Primary hepatic carcinoma'
'hsa_circRNA_103096'	'Primary hepatic carcinoma'
'hsa_circRNA_102347'	'Primary hepatic carcinoma'
'circMAN2B2/hsa_circRNA_103595'	'Lung cancer'
'hsa_circ_0037911'	'Essential hypertension'
'hsa_circ_0002161'	'Essential hypertension'
'circRNA.1030'	'Gestational diabetes mellitus'
'circRNA.5333'	'Gestational diabetes mellitus'
'circRNA.33299'	'Gestational diabetes mellitus'
'circRNA.20159'	'Gestational diabetes mellitus'
'circRNA.37134'	'Gestational diabetes mellitus'
'circRNA.22054'	'Gestational diabetes mellitus'
'hsa_circ_0007385'	'Non-small cell lung cancer'
'hsa_circ_0092374'	'Systemic lupus erythematosus'
'hsa_circRNA_000167'	'Pancreatic cancer'
'hsa_circRNA_100433'	'Pancreatic cancer'
'hsa_circRNA_101717'	'Pancreatic cancer'
'hsa_circRNA_102049'	'Pancreatic cancer'
'hsa_circRNA_102051'	'Pancreatic cancer'
'hsa_circRNA_102619'	'Pancreatic cancer'
'hsa_circRNA_103076'	'Pancreatic cancer'
'hsa_circRNA_103390'	'Pancreatic cancer'
'hsa_circRNA_104084'	'Pancreatic cancer'
'hsa_circRNA_104270'	'Pancreatic cancer'
'circ-Foxo3'	'Non-small cell lung cancer'
'hsa_circ_0003146'	'Systemic lupus erythematosus'
'hsa_circ_0034398'	'Systemic lupus erythematosus'
'hsa_circ_0001866'	'Systemic lupus erythematosus'
'hsa_circ_0008615'	'Systemic lupus erythematosus'
'hsa_circ_0046599'	'Systemic lupus erythematosus'
'hsa_circ_0021549'	'Systemic lupus erythematosus'
'hsa_circ_0040705'	'Systemic lupus erythematosus'
'hsa_circ_0001649'	'Glioma'
'hsa_circ_0007534'	'Glioma'
'circRNA_102231'	'Lung cancer'
'hsa_circ_0084927'	'Acne'
'hsa_circ_0001073'	'Acne'
'hsa_circ_0005941'	'Acne'
'hsa_circ_0086376'	'Acne'
'hsa_circ_0018168'	'Acne'
'hsa_circ_0000172'	'Bladder cancer'
'hsa_circ_0002495'	'Bladder cancer'
'Chr22: 28943661'	'Bladder cancer'
'Chr5: 158368701'	'Bladder cancer'
'Chr9: 74522734'	'Bladder cancer'
'hsa_circ_0011946'	'Breast cancer'
'hsa_circ_0007534'	'Breast cancer'
'hsa_circ_0093859'	'Breast cancer'
'hsa_circ_0000284'	'Colorectal cancer'
'circHECTD1'	'Silicosis'
'hsa_circ_0004712'	'Ovarian endometriosis'
'hsa_circ_0002198'	'Ovarian endometriosis'
'hsa_circ_0067934'	'Hepatocellular carcinoma'
'circHLA-C'	'Lupus nephritis'
'hsa_circ_0000615'	'Lupus nephritis'
'hsa_circ_0000175'	'Lupus nephritis'
'hsa_circ_0000219'	'Lupus nephritis'
'hsa_circ_0001819'	'Lupus nephritis'
'hsa_circ_0008433'	'Lupus nephritis'
'hsa_circ_0003922'	'Lupus nephritis'
'chr5:90817794|90827570'	'Cardiovascular disease'
'chr8:71336875|71337745'	'Cardiovascular disease'
'chr6:22033342|22038870'	'Cardiovascular disease'
'chr11:34060062|34073206'	'Cardiovascular disease'
'circRNA-000911'	'Breast cancer'
'circRNA-001283'	'Breast cancer'
'circRNA-001175'	'Breast cancer'
'circRNA-100438'	'Breast cancer'
'circC3P1'	'Hepatocellular carcinoma'
'hsa_circ_0067934'	'Lung adenocarcinoma'
'hsa_circ_0087537'	'Facet joint osteoarthritis'
'hsa_circ_0072668'	'Facet joint osteoarthritis'
'hsa_circ_0071896'	'Facet joint osteoarthritis'
'hsa_circ_0063781'	'Facet joint osteoarthritis'
'hsa_circ_0053743'	'Facet joint osteoarthritis'
'hsa_circ_0029067'	'Facet joint osteoarthritis'
'hsa_circ_0005127'	'Facet joint osteoarthritis'
'circ-SHKBP1'	'Glioma'
'circ-FBXW7'	'Glioma'
'circRNA_Atp9b/circ_15898'	'Osteoarthritis'
'hsa_circ_0046701'	'Glioma'
'hsa_circ_0001649'	'Glioma'
'CircDOCK1/hsa_circ_100721'	'Oral squamous cell carcinoma'
'hsa_circ_0003159'	'Gastric cancer'
'hsa_circRNA_001937'	'Tuberculosis'
'hsa_circRNA_009024'	'Tuberculosis'
'hsa_ circRNA_005086'	'Tuberculosis'
'hsa_circRNA_102101'	'Tuberculosis'
'hsa_circRNA_104964'	'Tuberculosis'
'hsa_circRNA_104296'	'Tuberculosis'
'hsa_circ_0000426'	'Clear cell renal cell carcinoma'
'hsa_circ_0001649'	'Colorectal cancer'
'hsa_circ_0080210'	'Intervertebral disc degeneration'
'hsa_circ_0000284'	'Hepatocellular carcinoma'
'hsa_circ_0001445'	'Glioblastoma multiforme'
'hsa_circ_0014717'	'Colorectal cancer'
'mmu_circRNA_017963'	'Alzheimer’s disease'
'mmu_circRNA_003540'	'Alzheimer’s disease'
'mmu_circRNA_013699'	'Alzheimer’s disease'
'mmu_circRNA_012180'	'Alzheimer’s disease'
'mmu_circRNA_006173'	'Alzheimer’s disease'
'mmu_circRNA_006229'	'Alzheimer’s disease'
'circRNA-000284'	'Cervical cancer'
'hsa_circ_0014130'	'Non-small cell lung cancer'
'hsa_circ_0016760'	'Non-small cell lung cancer'
'hsa_circ_0001821'	'Osteosarcoma'
'hsa_circ_0109046'	'Endometrial cancer'
'hsa_circ_0002577'	'Endometrial cancer'
'hsa_circ_0012673'	'Lung adenocarcinoma'
'hsa_circ_0067531'	'Hepatocellular carcinoma'
'hsa_circ_0001649'	'Cholangiocarcinoma'
'mmu-circRNA-30365 '	'Osteoarthritis'
'mmu-circRNA-33736'	'Osteoarthritis'
'mmu-circRNA-2483'	'Osteoarthritis'
'mmu-circRNA-36866'	'Osteoarthritis'
'mmu-circRNA-33186'	'Osteoarthritis'
'mmu-circRNA-2443'	'Osteoarthritis'
'mmu-circRNA-7063'	'Osteoarthritis'
'hsa_circ_0000520'	'Gastric cancer'
'hsa_circ_0001859'	'Rheumatoid arthritis'
'mmu_circ_0001544'	'Silicosis'
'hsa_circ_0015756'	'Hepatoblastoma'
'hsa_circ_0040081'	'Hepatoblastoma'
'hsa_circ_0067745'	'Hepatoblastoma'
'hsa_circ_0062163'	'Hepatoblastoma'
'hsa_circ_0079549'	'Hepatoblastoma'
'hsa_circ_0017515'	'Hepatoblastoma'
'hsa_circ_0045510'	'Hepatoblastoma'
'hsa_circ_0005931'	'Hepatoblastoma'
'hsa_circ_0078710'	'Hepatoblastoma'
'hsa_circ_0041731'	'Hepatoblastoma'
'hsa_circ_0043534'	'Hepatoblastoma'
'hsa_circ_0023110'	'Hepatoblastoma'
'hsa_circ_0023114'	'Hepatoblastoma'
'hsa_circ_0066077'	'Hepatoblastoma'
'hsa_circ_0023117'	'Hepatoblastoma'
'hsa_circ_0057336'	'Hepatoblastoma'
'hsa_circ_0072359'	'Hepatoblastoma'
'hsa_circ_0062557'	'Ovarian endometriosis'
'hsa_circ_0026143'	'Ovarian endometriosis'
'hsa_circ_0023115'	'Ovarian endometriosis'
'hsa_circ_0000673'	'Ovarian endometriosis'
'hsa_circ_0009910'	'Osteosarcoma'
'mmu_circ_0001098'	'Acute ischemic stroke'
'circDLGAP4'	'Acute ischemic stroke'
'hsa_circ_0074362'	'Gastric cancer'
'hsa_circ_0001017'	'Gastric cancer'
'hsa_circ_0061276'	'Gastric cancer'
'hsa_circ_0007534'	'Colorectal cancer'
'rno_circRNA_006508'	'Traumatic brain injury'
'rno_circRNA_010705'	'Traumatic brain injury'
'rno_circRNA_001167'	'Traumatic brain injury'
'rno_circRNA_001168'	'Traumatic brain injury'
'mmu_circ_0000375'	'Silicosis'
'hsa_circ_0000567'	'Colorectal cancer'
'hsa_circ_0001564'	'Osteosarcoma'
'hsa_circ_0001445'	'Hepatocellular carcinoma'
'circ-ZFR'	'Gastric cancer'
'hsa_circ_0001946'	'Gastric cancer'
'hsa_circ_0091702'	'Intervertebral disc degeneration'
'hsa_circ_0001141'	'Bladder cancer'
'hsa_circ_0046366'	'Hepatic steatosis'
'hsa_circ_0000681'	'Pulmonary tuberculosis'
'hsa_circ_0008797'	'Pulmonary tuberculosis'
'hsa_circ_0002113'	'Pulmonary tuberculosis'
'hsa_circ_0002362'	'Pulmonary tuberculosis'
'hsa_circ_0000414'	'Pulmonary tuberculosis'
'hsa_circ_0063179'	'Pulmonary tuberculosis'
'hsa_circ_0002908'	'Pulmonary tuberculosis'
'circUBAP2'	'Lung cancer'
'hsa_circRNA_404833'	'Lung adenocarcinoma'
'hsa_circRNA_006411'	'Lung adenocarcinoma'
'hsa_circRNA_401977'	'Lung adenocarcinoma'
'hsa_circ_0013509'	'Cardiovascular disease'
'circRNA_100782'	'Pancreatic ductal adenocarcinoma'
'circRNA_100782'	'Pancreatic ductal adenocarcinoma'
'hsa_circ_0000064'	'Lung cancer'
'hsa_circ_0005105'	'Osteoarthritis'
'hsa_circ_0075001'	'Acute myeloid leukemia'
'hsa_circ_0001577'	'Bladder cancer'
'hsa_circ_0005015'	'Diabetes retinopathy'
'hsa_circ_0000615'	'Diabetes retinopathy'
'hsa_circ_0019069'	'Diabetes retinopathy'
'hsa_circ_0066922'	'Diabetes retinopathy'
'hsa_circ_0081108'	'Diabetes retinopathy'
'hsa_circ_0081162'	'Diabetes retinopathy'
'hsa_circ_0087206'	'Diabetes retinopathy'
'hsa_circ_0087215'	'Diabetes retinopathy'
'hsa_circ_0041796'	'Diabetes retinopathy'
'hsa_circ_0072410'	'Diabetes retinopathy'
'hsa_circ_0026388'	'Diabetes retinopathy'
'hsa_circ_0057093'	'Diabetes retinopathy'
'hsa_circ_0030055'	'Diabetes retinopathy'
'hsa_circ_0026372'	'Diabetes retinopathy'
'hsa_circ_0068489'	'Diabetes retinopathy'
'hsa_circ_0008305'	'Intervertebral disc degeneration'
'hsa_circ_0041946'	'Intervertebral disc degeneration'
'hsa_circ_0004712'	'Rheumatoid arthritis'
'hsa_circ_0083964'	'Rheumatoid arthritis'
'hsa_circ_0064996'	'Rheumatoid arthritis'
'hsa_circ_0032683'	'Rheumatoid arthritis'
'hsa_circ_0052012'	'Rheumatoid arthritis'
'hsa_circ_0006988'	'Pancreatic cancer'
'hsa_circ_0043256'	'Non-small cell lung cancer'
'hsa_circ_0021001'	'Intracranial aneurysms'
'hsa-circRNA11783-2'	'Coronary artery disease'
'hsa-circRNA11783-2'	'Type 2 diabetes mellitus'
'hsa-circRNA11806-28'	'Coronary artery disease'
'hsa-circRNA11806-28'	'Type 2 diabetes mellitus'
'hsa-circRNA6510-1'	'Coronary artery disease'
'hsa-circRNA6510-1'	'Type 2 diabetes mellitus'
'hsa_circ_0003575'	'Atherosclerosis'
'hsa_circ_0001445'	'Prostate cancer'
'circRNA-chr19'	'Ebola virus disease'
'circRNA_14623'	'Pulmonary tuberculosis'
'circRNA_09585'	'Pulmonary tuberculosis'
'circRNA_05538'	'Pulmonary tuberculosis'
'circRNA_09993'	'Pulmonary tuberculosis'
'circRNA_13478'	'Pulmonary tuberculosis'
'circRNA_00074'	'Pulmonary tuberculosis'
'hsa_circ_0085154'	'Hepatocellular carcinoma'
'hsa_circ_0070616'	'Repeated implantation failure'
'hsa_circ_0006935'	'Repeated implantation failure'
'hsa_circRNA_104001'	'Repeated implantation failure'
'hsa_circRNA_104854'	'Repeated implantation failure'
'hsa_circRNA_004183'	'Repeated implantation failure'
'hsa_circRNA_044353'	'Repeated implantation failure'
'hsa_circRNA_404686'	'Repeated implantation failure'
'circRNA120'	'Esophageal squamous cell carcinoma'
'circRNA167'	'Esophageal squamous cell carcinoma'
'circRNA2918'	'Esophageal squamous cell carcinoma'
'circRNA3341'	'Esophageal squamous cell carcinoma'
'circRNA3594'	'Esophageal squamous cell carcinoma'
'circRNA3703'	'Esophageal squamous cell carcinoma'
'circRNA3706'	'Esophageal squamous cell carcinoma'
'circRNA3707'	'Esophageal squamous cell carcinoma'
'circRNA378'	'Esophageal squamous cell carcinoma'
'circRNA4628'	'Esophageal squamous cell carcinoma'
'circRNA5669'	'Esophageal squamous cell carcinoma'
'circRNA666'	'Esophageal squamous cell carcinoma'
'circRNA7534'	'Esophageal squamous cell carcinoma'
'circRNA7535'	'Esophageal squamous cell carcinoma'
'circRNA7536'	'Esophageal squamous cell carcinoma'
'circRNA7537'	'Esophageal squamous cell carcinoma'
'circRNA7673'	'Esophageal squamous cell carcinoma'
'circRNA7674'	'Esophageal squamous cell carcinoma'
'circRNA7675'	'Esophageal squamous cell carcinoma'
'circRNA7676'	'Esophageal squamous cell carcinoma'
'circRNA7679'	'Esophageal squamous cell carcinoma'
'circRNA8505'	'Esophageal squamous cell carcinoma'
'circRNA8506'	'Esophageal squamous cell carcinoma'
'circRNA8507'	'Esophageal squamous cell carcinoma'
'circRNA904'	'Esophageal squamous cell carcinoma'
'circRNA9227'	'Esophageal squamous cell carcinoma'
'circRNA9652'	'Esophageal squamous cell carcinoma'
'circRNA9656'	'Esophageal squamous cell carcinoma'
'circRNA9658'	'Esophageal squamous cell carcinoma'
'circRNA9671'	'Esophageal squamous cell carcinoma'
'circRNA9771'	'Esophageal squamous cell carcinoma'
'circRNA9777'	'Esophageal squamous cell carcinoma'
'mmu_circRNA_19423'	'Acute respiratory distress syndrome'
'rno_circRNA_010489'	'Acute respiratory distress syndrome'
'rno_circRNA_011426'	'Acute respiratory distress syndrome'
'mmu_circRNA_30664'	'Acute respiratory distress syndrome'
'rno_circRNA_005564 '	'Acute respiratory distress syndrome'
'hsa_circ_0003221'	'Bladder cancer'
'circRNA0047905/hsa_circ_0047905'	'Gastric cancer'
'circRNA0138960/hsa_circ_0138960'	'Gastric cancer'
'circRNA0138960/has-circRNA7690-15'	'Gastric cancer'
'hsa_circ_0023984'	'Infantile hemangioma'
'hsa_circ_0003570'	'Infantile hemangioma'
'hsa_circ_0079385'	'Infantile hemangioma'
'hsa_circ_0003258'	'Infantile hemangioma'
'hsa_circ_0051239'	'Infantile hemangioma'
'hsa_circ_0043138'	'Infantile hemangioma'
'hsa_circ_0001982'	'Breast cancer'
'hsa_circ_402458 '	'Primary biliary cholangitis'
'hsa_circ_406329'	'Primary biliary cholangitis'
'hsa_circ_407176'	'Primary biliary cholangitis'
'hsa_circ_082319'	'Primary biliary cholangitis'
'hsa_circRNA_103809'	'Liver cancer'
'hsa_circ_0003028'	'Liver cancer'
'hsa_circ_0007915'	'Liver cancer'
'hsa_circ_0000615'	'Myocardial infarction'
'hsa_circ_0043497'	'Tuberculosis'
'hsa_circ_0030045'	'Tuberculosis'
'hsa_circ_0001417'	'Tuberculosis'
'hsa_circ_0030569'	'Tuberculosis'
'hsa_circ_0001204 '	'Tuberculosis'
'hsa_circ_0001785'	'Breast cancer'
'hsa_circ_0108942'	'Breast cancer'
'hsa_circ_0068033'	'Breast cancer'
'hsa_circ_0092509'	'Osteosarcoma'
'hsa_circ_0007874'	'Hepatocellular carcinoma'
'hsa_circ_0000284'	'Diabetes mellitus'
'mmu_circ_0001052'	'Diabetes mellitus'
'hsa_circ_0001724'	'Colorectal cancer'
'hsa_circ_0023903'	'Moyamoya disease'
'hsa_circ_0002569'	'Moyamoya disease'
'hsa_circ_0050898'	'Moyamoya disease'
'hsa_circ_0002078'	'Moyamoya disease'
'hsa_circ_0067209'	'Moyamoya disease'
'hsa_circ_0005836'	'Active pulmonary tuberculosis'
'hsa_circ_0009128'	'Active pulmonary tuberculosis'
'hsa_circ_0023956'	'Active pulmonary tuberculosis'
'hsa_circ_0078768'	'Active pulmonary tuberculosis'
'hsa_circ_0088452'	'Active pulmonary tuberculosis'
'circRNA0003906'	'Colorectal cancer'
'circGFRA1/hsa_circ_005239'	'Triple negative breast cancer'
'hsa_circ_0045714'	'Osteoarthritis'
'hsa_circ_0001946'	'Hepatocellular carcinoma'
'hsa_circ_0004214'	'Breast cancer'
'hsa_circ_0000284'	'Bladder cancer'
'hsa_circRNA_103801'	'Osteosarcoma'
'hsa_circRNA_102049'	'Osteosarcoma'
'hsa_circRNA_103309'	'Osteosarcoma'
'hsa_circRNA_101113'	'Osteosarcoma'
'hsa_circRNA_102485'	'Osteosarcoma'
'hsa_circRNA_100241'	'Osteosarcoma'
'hsa_circRNA_104980'	'Osteosarcoma'
'hsa_circRNA_104692'	'Osteosarcoma'
'hsa_circRNA_104892'	'Osteosarcoma'
'hsa_circRNA_102678'	'Osteosarcoma'
'hsa_circRNA_103110'	'Osteosarcoma'
'hsa_circRNA_100258'	'Osteosarcoma'
'hsa_circ_0091017'	'Bladder cancer'
'hsa_circ_0002024'	'Bladder cancer'
'hsa_circ_0018289'	'Cervical cancer'
'hsa_circ_0011021'	'Cervical cancer'
'hsa_circ_0034912'	'Cervical cancer'
'hsa_circ_0091822'	'Cervical cancer'
'hsa_circ_0089231'	'Cervical cancer'
'hsa_circ_0087432'	'Cervical cancer'
'hsa_circ_0000181'	'Gastric cancer'
'hsa_circ_0000745'	'Gastric cancer'
'hsa_circ_0085616'	'Gastric cancer'
'hsa_circ_0006127'	'Gastric cancer'
'hsa_circ_0006528'	'Breast cancer'
'hsa_circ_0002113'	'Breast cancer'
'hsa_circ_0002874'	'Breast cancer'
'hsa_circ_0001667'	'Breast cancer'
'hsa_circ_0085495'	'Breast cancer'
'hsa_circ_0086241'	'Breast cancer'
'hsa_circ_0092276'	'Breast cancer'
'hsa_circ_0003838'	'Breast cancer'
'hsa_circ_0071410'	'Radiation-induced liver fibrosis'
'hsa_circ_0054345'	'Radiation-induced liver fibrosis'
'hsa_circ_0072765'	'Radiation-induced liver fibrosis'
'hsa_circ_0070963'	'Radiation-induced liver fibrosis'
'hsa_circ_0061893'	'Radiation-induced liver fibrosis'
'hsa_circ_0013255'	'Radiation-induced liver fibrosis'
'hsa_circ_0020397'	'Colorectal cancer'
'hsa_circ_0002768'	'Bladder cancer'
'hsa_circ_0035560'	'Multiple sclerosis'
'hsa_circ_0005402'	'Multiple sclerosis'
'hsa_circ_0000518'	'Multiple sclerosis'
'hsa_circ_0000517'	'Multiple sclerosis'
'hsa_circ_0000519'	'Multiple sclerosis'
'hsa_circ_0000520'	'Multiple sclerosis'
'hsa_circ_0001400'	'Multiple sclerosis'
'hsa_circ_0056731'	'Multiple sclerosis'
'hsa_circ_0024892'	'Multiple sclerosis'
'circVRK1'	'Breast cancer'
'circBRIP'	'Breast cancer'
'circOLA'	'Breast cancer'
'circETFA'	'Breast cancer'
'circMED13'	'Breast cancer'
'circBCL11B'	'Breast cancer'
'hsa_circ_0000026'	'Gastric cancer'
'hsa_circ_0000144'	'Gastric cancer'
'hsa_circ_0032821'	'Gastric cancer'
'hsa_circ_0005529'	'Gastric cancer'
'hsa_circ_0061274'	'Gastric cancer'
'hsa_circ_0005927'	'Gastric cancer'
'hsa_circ_0092341'	'Gastric cancer'
'hsa_circ_0001561'	'Gastric cancer'
'circLARP4'	'Gastric cancer'
'mmu_circRNA_40001'	'Ischemic brain after stroke'
'mmu_circRNA_013120'	'Ischemic brain after stroke'
'mmu_circRNA_40806'	'Ischemic brain after stroke'
'hsa_circ_101396'	'Leukoaraiosis'
'hsa_circ_102533 '	'Leukoaraiosis'
'hsa_circ_103783'	'Leukoaraiosis'
'hsa_circ_102470'	'Leukoaraiosis'
'has-circRNA_0046367'	'Hepatic steatosis'
'rno_circRNA_006016'	'Hypertension'
'hsa_circ_0013339'	'Oral squamous cell carcinomas'
'hsa_circ_0076304'	'Gastric cancer'
'hsa_circ_0035431'	'Gastric cancer'
'hsa_circ_0076305'	'Gastric cancer'
'hsa_circRNA_063981'	'Diabetic retinopathy'
'hsa_circRNA_ 404457'	'Diabetic retinopathy'
'hsa_circRNA_100750'	'Diabetic retinopathy'
'hsa_circRNA_406918'	'Diabetic retinopathy'
'hsa_ circRNA_104387'	'Diabetic retinopathy'
'hsa_circRNA_103410'	'Diabetic retinopathy'
'hsa_circRNA_ 100192'	'Diabetic retinopathy'
'circDENND4C'	'Breast cancer'
'hsa_circRNA_003251'	'T2DM with depression'
'hsa_circRNA_015115'	'T2DM with depression'
'hsa_circRNA_100918'	'T2DM with depression'
'hsa_circRNA_005019 '	'T2DM with depression'
'circR-284'	'Carotid disease and ischemic stroke'
'hsa_circ_0005986'	'Hepatocellular carcinoma'
'hsa_circ_0058106'	'Hypopharyngeal squamous cell carcinoma'
'hsa_circ_0058107'	'Hypopharyngeal squamous cell carcinoma'
'hsa_circ_0024108'	'Hypopharyngeal squamous cell carcinoma'
'hsa_circ_0036722'	'Hypopharyngeal squamous cell carcinoma'
'hsa_circ_0002260'	'Hypopharyngeal squamous cell carcinoma'
'hsa_circ_0001189'	'Hypopharyngeal squamous cell carcinoma'
'hsa_circ_0001141'	'Hepatocellular carcinoma'
'hsa_circ_0013958'	'Lung adenocarcinoma'
'hsa_circ_0004771'	'Breast cancer'
'hsa_circ_0001824'	'Breast cancer'
'hsa_circ_0001875'	'Breast cancer'
'hsa_circ_0006054'	'Breast cancer'
'hsa_circ_0004619'	'Breast cancer'
'hsa_circ_406697'	'Breast cancer'
'hsa_circ_0008717'	'Breast cancer'
'hsa_circ_0008945'	'Breast cancer'
'hsa_circ_0000732'	'Breast cancer'
'hsa_circ_0000098'	'Breast cancer'
'hsa_circ_0001721'	'Breast cancer'
'hsa_circ_0000911'	'Breast cancer'
'hsa_circ_0018293'	'Breast cancer'
'hsa_circ_0001283'	'Breast cancer'
'hsa_circ_0000893'	'Breast cancer'
'hsa_circ_0000981'	'Breast cancer'
'hsa_circRNA_100338/circSNX27'	'Hepatocellular carcinoma'
'hsa_circRNA_104075'	'Hepatocellular carcinoma'
'hsa_circRNA 102049'	'Hepatocellular carcinoma'
'cANRIL'	'Atherosclerosis'
'hsa_circ_0000284'	'Non-small cell lung cancer'
'circRNA_000839'	'Hepatocellular carcinoma'
'hsa_circ_0004372'	'Thoracic aortic dissection'
'hsa_circ_0084615'	'Thoracic aortic dissection'
'hsa_circ_0002271'	'Thoracic aortic dissection'
'hsa_circ_0055377'	'Thoracic aortic dissection'
'hsa_circ_0079929'	'Thoracic aortic dissection'
'hsa_circ_0007386'	'Thoracic aortic dissection'
'hsa_circ_0005525'	'Thoracic aortic dissection'
'hsa_circ_0067175'	'Thoracic aortic dissection'
'hsa_circ_0001946'	'Colorectal cancer'
'rno_circRNA_013779'	'Neuropathic pain'
'rno_circRNA_008646'	'Neuropathic pain'
'rno_circRNA_35215'	'Neuropathic pain'
'rno_circRNA_008973'	'Neuropathic pain'
'rno_circRNA_011111'	'Neuropathic pain'
'rno_circRNA_007419'	'Neuropathic pain'
'rno_circRNA_007512'	'Neuropathic pain'
'rno_circRNA_010913'	'Neuropathic pain'
'Circ-104916'	'Gastric cancer'
'hsa_circ_0056288'	'Osteosarcoma'
'hsa_circ_0000615'	'Diabetic retinopathy'
'hsa_circ_0000615'	'Hypertension'
'hsa_circ_0000615'	'Coronary artery disease'
'circUBAP2'	'Osteosarcoma'
'circUBAP2'	'Osteosarcoma'
'hsa_circ_0014717'	'Gastric cancer'
'hsa_circ_0007031'	'Colorectal cancer'
'hsa_circ_0000504'	'Colorectal cancer'
'hsa_circ_0007006'	'Colorectal cancer'
'hsa_circ_0074930'	'Colorectal cancer'
'hsa_circ_0048232'	'Colorectal cancer'
'hsa_circ_0006174'	'Colorectal cancer'
'hsa_circ_0008509'	'Colorectal cancer'
'hsa_circ_0084021'	'Colorectal cancer'
'circRNA_104871'	'Rheumatoid arthritis'
'circRNA_003524'	'Rheumatoid arthritis'
'circRNA_101873'	'Rheumatoid arthritis'
'circRNA_103047'	'Rheumatoid arthritis'
'circRNA_092516'	'Rheumatoid arthritis'
'hsa_circ_0006633'	'Gastric cancer'
'hsa_circ_0058246'	'Gastric cancer'
'hsa_circ_0091742'	'Gastric cancer'
'hsa_circ_0089548'	'Gastric cancer'
'hsa_circ_0003707'	'Gastric cancer'
'hsa_circ_0085553'	'Gastric cancer'
'hsa_circ_0006022'	'Gastric cancer'
'hsa_circ_0031979'	'Gastric cancer'
'hsa_circ_0069131'	'Gastric cancer'
'circRNA_100269'	'Gastric cancer'
'circRNA_010567'	'Diabetic myocardial fibrosis'
'hsa_circRNA_000598'	'Osteoarthritis'
'hsa_circRNA_103387'	'Osteoarthritis'
'hsa_circRNA_101975'	'Osteoarthritis'
'hsa_circ_0005567'	'Osteoarthritis'
'hsa_circRNA_002082'	'Hepatic steatosis'
'hsa_circRNA_000367'	'Hepatic steatosis'
'hsa_circRNA_004183'	'Hepatic steatosis'
'hsa_circRNA_007850'	'Hepatic steatosis'
'hsa_circRNA_004121'	'Hepatic steatosis'
'hsa_circRNA_014724'	'Hepatic steatosis'
'mmu_circ_0000290'	'Cardiovascular disease'
'hsa_circ_0000096'	'Clear cell renal cell carcinoma'
'hsa_circ_0001313'	'Colorectal cancer'
'hsa_circ_0001313'	'Pancreatic cancer'
'hsa_circ_0001313'	'Breast cancer'
'hsa_circ_0001313'	'Cervical cancer'
'hsa_circ_0003570'	'Hepatocellular carcinoma'
'hsa_circ_0023404'	'Non-small cell lung cancer'
'hsa_circ_0005870'	'Hypertension'
'hsa_circ_0006404'	'Myocardial senescence'
'circ-Foxo3'	'Myocardial senescence'
'hsa_circ_0001895'	'Gastric cancer'
'circ-BANP'	'Colorectal cancer'
'hsa_circ_0001727'	'Hepatocellular carcinoma'
'hsa_circ_0004018'	'Hepatocellular carcinoma'
'hsa_circ_0006460'	'Glioblastoma'
'hsa_circ_0005603'	'Glioblastoma'
'hsa_circ_0008345'	'Glioblastoma'
'hsa_circ_0004872'	'Glioblastoma'
'hsa_circ_0006411'	'Glioblastoma'
'hsa_circ_0003586'	'Glioblastoma'
'hsa_circ_0002968'	'Glioblastoma'
'hsa_circ_0000199'	'Glioblastoma'
'chr4:103501692-103504114'	'Glioblastoma'
'hsa_circ_0001566'	'Glioblastoma'
'chr18:107887-108499'	'Glioblastoma'
'chr19:5761476-5761630'	'Glioblastoma'
'rno_circ_0006928'	'Neuropathic pain following spared nerve injury'
'rno circ 0004058'	'Neuropathic pain following spared nerve injury'
'rno circ 0005854'	'Neuropathic pain following spared nerve injury'
'circRar1'	'Lead-induced neuronal cell apoptosis'
'hsa_circ_0001946'	'Colorectal cancer'
'hsa_circ_0001821'	'Lung cancer'
'hsa_circ_0001821'	'Breast cancer'
'hsa_circRNA_101308'	'Gastric cancer'
'hsa_circRNA_104423'	'Gastric cancer'
'hsa_circRNA_100269'	'Gastric cancer'
'hsa_circRNA_104916'	'Gastric cancer'
'hsa_circ_0016347'	'Osteosarcoma'
'hsa_circ_0000190'	'Gastric cancer'
'hsa_circ_0001821'	'Gastric cancer'
'hsa_circRNA_400071'	'Gastric cancer'
'hsa_circRNA_000792'	'Gastric cancer'
'hsa_circRNA_000543'	'Gastric cancer'
'hsa_circRNA_001959'	'Gastric cancer'
'hsa_circRNA_400066'	'Gastric cancer'
'hsa_circRNA_001066'	'Gastric cancer'
'hsa_circRNA_103809'	'Colorectal cancer'
'hsa_circRNA_104700'	'Colorectal cancer'
'hsa circ 0031288'	'Cervical carcinoma'
'hsa_circ_0002343'	'Cervical carcinoma'
'hsa_circ_0069399'	'Cervical carcinoma'
'hsa_circ_0007386'	'Cervical carcinoma'
'hsa_circ_0008844'	'Cervical carcinoma'
'hsa_circ_0001212'	'Cervical carcinoma'
'hsa_circ_0001187'	'Cervical carcinoma'
'hsa_circ_0007928'	'Cervical carcinoma'
'hsa_circ_0004277'	'Acute myeloid leukemia'
'hsa_circ_0035381'	'Acute myeloid leukemia'
'hsa_circ_0004136'	'Acute myeloid leukemia'
'hsa_circ_0058058'	'Acute myeloid leukemia'
'hsa_circ_0017446'	'Acute myeloid leukemia'
'hsa_circ_0002111'	'Papillary thyroid carcinoma'
'hsa_circ_0004458'	'Papillary thyroid carcinoma'
'hsa_circ_0015278'	'Papillary thyroid carcinoma'
'hsa_circ_0008016'	'Papillary thyroid carcinoma'
'hsa_circ_0004771'	'Papillary thyroid carcinoma'
'hsa_circ_0021553'	'Papillary thyroid carcinoma'
'hsa_circ_0079891'	'Papillary thyroid carcinoma'
'hsa_circ_0067103'	'Papillary thyroid carcinoma'
'hsa_circ_0091894'	'Papillary thyroid carcinoma'
'hsa_circ_0092315'	'Papillary thyroid carcinoma'
'hsa_circ_0078738'	'Papillary thyroid carcinoma'
'hsa_circ_0064557'	'Papillary thyroid carcinoma'
'hsa_circ_0000516'	'Papillary thyroid carcinoma'
'hsa_circ_0004846'	'Papillary thyroid carcinoma'
'hsa_circ_0003505'	'Papillary thyroid carcinoma'
'hsa_circ_0081342'	'Papillary thyroid carcinoma'
'hsa_circ_0054633'	'Type 2 diabetes mellitus'
'hsa_circ_0018508'	'Type 2 diabetes mellitus'
'hsa_circ_0068087'	'Type 2 diabetes mellitus'
'CircSLC8A1-1'	'Heart disease'
'CircSLC8A1-1'	'Heart disease'
'hsa_circ_0106803'	'Multiple sclerosis'
'hsa_circ_0000096'	'Gastric cancer'
'hsa_circ_0000594'	'Glioma'
'circ-Foxo3'	'Breast cancer'
'hsa_circ_0124644'	'Coronary artery disease'
'hsa_circ_0082081'	'Coronary artery disease'
'hsa_circ_0113854'	'Coronary artery disease'
'hsa_circ_0098964'	'Coronary artery disease'
'hsa-circRNA5974-1'	'Coronary artery disease'
'hsa_circ_0001649'	'Gastric cancer'
'circRNA_000203'	'Diabetic myocardial fibrosis'
'hsa_circ_0001946'	'Hepatocellular carcinoma'
'hsa_circ_0000615'	'Hirschsprung disease'
'hsa_circ_0005785'	'Pancreatic ductal adenocarcinoma'
'hsa_circ_0001946'	'Pancreatic ductal adenocarcinoma'
'hsa_circ_0005397'	'Pancreatic ductal adenocarcinoma'
'hsa_circ_0006913'	'Pancreatic ductal adenocarcinoma'
'hsa_circ_0000257'	'Pancreatic ductal adenocarcinoma'
'hsa_circ_0041150'	'Pancreatic ductal adenocarcinoma'
'hsa_circ_0008719'	'Pancreatic ductal adenocarcinoma'
'MCF7_circ_000595'	'Breast cancer'
'hsa_circ_0001946'	'Alzheimer’s disease'
'hsa_circ_0029601'	'Pre-eclampsia'
'hsa_circ_0000069'	'Colorectal cancer'
'hsa_circ_0038374'	'Multiple system atrophy'
'hsa_circ_0054211'	'Multiple system atrophy'
'hsa_circ_0032891'	'Multiple system atrophy'
'hsa_circ_0108308'	'Multiple system atrophy'
'hsa_circ_0005540'	'Multiple system atrophy'
'circFAT1'	'Colon cancer'
'circARHGAP5'	'Colon cancer'
'circRTN4'	'Colon cancer'
'circRHOBTB3'	'Colon cancer'
'circSMARC1A'	'Colon cancer'
'Titin circRNAs/cTtns/RBM20-dependent TTN circRNAs'	'Dilated cardiomyopathy'
'Titin circRNAs/cTtns/RBM20-dependent TTN circRNAs'	'Dilated cardiomyopathy'
'hsa_circ_0067934'	'Esophageal squamous cell carcinoma'
'mmu_circ_0001351'	'Nonalcoholic steatohepatitis'
'mmu_circ_0001046'	'Nonalcoholic steatohepatitis'
'circRNA_002279/mm9_circ_002279'	'Nonalcoholic steatohepatitis'
'circRNA_004772/mm9_circ_004772'	'Nonalcoholic steatohepatitis'
'circRNA_012164/mm9_circ_012164'	'Nonalcoholic steatohepatitis'
'circRNA_008472/mm9_circ_008472'	'Nonalcoholic steatohepatitis'
'hsa_circ_0004383'	'Glioma'
'hsa_circ_0070933'	'Cutaneous squamous cell carcinoma'
'hsa_circ_0070934'	'Cutaneous squamous cell carcinoma'
'hsa_circ_0001955'	'Cutaneous squamous cell carcinoma'
'mmu_circ_0000254'	'Hypertrophic cardiomyopathy'
'hsa_circ_0000615'	'Myocardial infarction'
'hsa_circ_0001410'	'Major depressive disorder'
'hsa_circ_0001907'	'Major depressive disorder'
'hsa_circ_0005620 '	'Major depressive disorder'
'hsa_circ_0056048'	'Major depressive disorder'
'hsa_circ_0089310'	'Major depressive disorder'
'hsa_circ_0000284'	'Pre-eclampsia'
'hsa_circ_0005442'	'Pre-eclampsia'
'hsa_circ_0005218'	'Pre-eclampsia'
'hsa_circ_0001141'	'Lung cancer'
'circANRIL'	'Atherosclerosis'
'hsa_circ_0041103'	'Bladder cancer'
'hsa_circ_0007158'	'Bladder cancer'
'hsa_circ_0082582'	'Bladder cancer'
'hsa_circ_0072088'	'Bladder cancer'
'hsa_circ_0061265'	'Bladder cancer'
'hsa_circ_0005273'	'Bladder cancer'
'hsa_circ_0089974'	'Esophageal cancer'
'hsa_circ_0000554'	'Esophageal cancer'
'hsa_circ_0002019'	'Esophageal cancer'
'hsa_circ_0014879'	'Esophageal cancer'
'hsa_circ_0004519'	'Esophageal cancer'
'hsa_circ_0058058'	'Esophageal cancer'
'hsa_circ_0001336'	'Esophageal cancer'
'hsa_circ_0000518'	'Esophageal cancer'
'hsa_circ_0032832'	'Esophageal cancer'
'circ-Foxo3'	'Breast cancer'
'hsa_circ_0001946'	'Hepatocellular carcinoma'
'mmu_circ_0001878'	'Myocardial infarction induced heart failure'
'mmu_circRNA_004775'	'Myocardial infarction induced heart failure'
'mmu_circRNA_007687'	'Myocardial infarction induced heart failure'
'mmu_circRNA_013216'	'Myocardial infarction induced heart failure'
'mmu_circRNA_010567'	'Myocardial infarction induced heart failure'
'mmu_circRNA_015506'	'Myocardial infarction induced heart failure'
'mmu_circRNA_001135'	'Myocardial infarction induced heart failure'
'mmu_circRNA_002007'	'Myocardial infarction induced heart failure'
'mmu_circRNA_004768'	'Myocardial infarction induced heart failure'
'mmu_circRNA_008398'	'Myocardial infarction induced heart failure'
'mmu_circRNA_008640'	'Myocardial infarction induced heart failure'
'mmu_circRNA_014961'	'Myocardial infarction induced heart failure'
'hsa_circ_0005075'	'Hepatocellular carcinoma'
'hsa_circ_0075829'	'Basal cell carcinoma'
'hsa_circ_0008732'	'Basal cell carcinoma'
'hsa_circ_0005912'	'Basal cell carcinoma'
'hsa_circ_0000677'	'Colorectal cancer'
'Circ_SMARCA5'	'Glioma'
'Circ_KCNN2'	'Glioma'
'Circ_HIPK3'	'Glioma'
'Circ_FKBP8'	'Glioma'
'Circ_RIMS1'	'Glioma'
'Circ_VCAN'	'Glioma'
'Circ_CORO1C'	'Glioma'
'Circ_MAN1A2'	'Glioma'
'Circ_SLC8A1'	'Glioma'
'Circ_STXBP5L'	'Glioma'
'Circ_ZNF148'	'Glioma'
'Circ_UNC79'	'Glioma'
'Circ_EML5'	'Glioma'
'Circ_CEP192'	'Glioma'
'Circ_RNF10'	'Glioma'
'Circ_SAFB2'	'Glioma'
'Circ_ADCY1'	'Glioma'
'Circ_ETFA'	'Glioma'
'Circ_MED12L'	'Glioma'
'Circ_CRKL'	'Glioma'
'Circ_R3HDM1'	'Glioma'
'Circ_MCTP1'	'Glioma'
'Circ_BEND6'	'Glioma'
'Circ_ERC1'	'Glioma'
'hsa_circ_0000284'	'Bladder urothelial carcinoma'
'hsa_circ_0000284'	'Breast cancer'
'hsa_circ_0000284'	'Colorectal cancer'
'hsa_circ_0000284'	'Hepatocellular carcinoma'
'hsa_circ_0000284'	'Gastric cancer'
'hsa_circ_0000284'	'Kidney clear cell carcinoma'
'hsa_circ_0000284'	'Prostate adenocarcinoma'
'circ-Foxo3'	'Breast cancer'
'Fusion-circRNAs/f-circRNA(f-circPR，f-circM9)'	'Acute promyelocytic leukemia'
'hsa_circ_0023404'	'Osteoarthritis'
'mmu_circ_0001878'	'Myocardial infarction'
'hsa_circ_0023028'	'Laryngeal squamous cell cancer tissues'
'hsa_circ_0088442'	'Laryngeal squamous cell cancer tissues'
'mmu-circRNA-015947'	'Cerebral ischemia-reperfusion injury'
'circRNA_081881'	'Myocardial infarction'
'hsa_circ_0001649'	'Hepatocellular carcinoma'
'hsa_circ_0001946'	'Glioblastoma'
'hsa_circ_0001451'	'Colorectal cancer'
'hsa_circ_0008887'	'Immunosenescence'
'hsa_circ_0004383'	'Ischaemic heart disease'
'hsa_circ_0082333'	'Colorectal cancer'
'mmu_circ_0001878'	'Diabetes mellitus'
'hsa_circ_0001141'	'Colorectal cancer'
'hsa_circ_0000140'	'Gastric cancer'
'hsa_circ_0001141'	'Esophageal squamous cell carcinoma'
'circ3204'	'Colorectal cancer'
'circ6229'	'Colorectal cancer'
'circ7374'	'Colorectal cancer'
'circ7780'	'Colorectal cancer'
'circ0817'	'Colorectal cancer'
'hsa_circ_0001946'	'Alzheimer’s disease'
'hsa-circRNA 2149'	'Nervous inflammatory diseases or immune disorders'
'circANRIL'	'Atherosclerotic vascular disease'

## Sheet: negative dataset
'hsa_circ_0021001'	'Bladder cancer'
'hsa_circ_0000981'	'Major depressive disorder'
'hsa_circ_0005105'	'Clear cell renal cell carcinoma'
'circRNA3594'	'Gestational diabetes mellitus'
'hsa_circ_0006022'	'Radiation-induced liver fibrosis'
'circSMARC1A'	'Myocardial infarction induced heart failure'
'Circ_STXBP5L'	'Hypopharyngeal squamous cell carcinoma'
'hsa_circ_0000677'	'Infantile hemangioma'
'hsa_circ_0089548'	'Myocardial senescence'
'hsa_circ_0029601'	'Glioma'
'hsa_circ_0050898'	'Non-small cell lung cancer'
'circBRIP'	'Liver cancer'
'Circ_MAN1A2'	'Glioblastoma'
'hsa_circ_0067175'	'Heart disease'
'rno_circRNA_001168'	'Leukoaraiosis'
'hsa_circ_0124644'	'Hirschsprung disease'
'Circ_CEP192'	'Lead-induced neuronal cell apoptosis'
'hsa_circ_0005105'	'Intracranial aneurysms'
'hsa_circ_0000096'	'Colorectal cancer'
'mmu_circ_0001351'	'Hepatocellular carcinoma'
'hsa_circ_0001073'	'Esophageal cancer'
'hsa_circ_0011946'	'Gestational diabetes mellitus'
'hsa_circ_0000144'	'Papillary thyroid carcinoma'
'hsa_circ_0001445'	'Acute ischemic stroke'
'hsa_circRNA_044353'	'Ebola virus disease'
'hsa_circRNA_004183'	'Cardiovascular disease'
'hsa_circ_0026143'	'Prostate adenocarcinoma'
'hsa_circ_0013958'	'Active pulmonary tuberculosis'
'hsa_circ_0078297'	'Neuropathic pain following spared nerve injury'
'hsa_circ_0078738'	'Radiation-induced liver fibrosis'
'chr5:90817794|90827570'	'Systemic lupus erythematosus'
'Circ_MAN1A2'	'Papillary thyroid carcinoma'
'hsa_circ_0066077'	'Intracranial aneurysms'
'hsa_circ_0000981'	'Oral squamous cell carcinomas'
'hsa_circRNA_104964'	'Lung cancer'
'hsa_circ_103783'	'Multiple sclerosis'
'hsa_circ_0004872'	'Infantile hemangioma'
'hsa_circ_0079929'	'Prostate cancer'
'chr5:90817794|90827570'	'Pre-eclampsia'
'hsa_circ_0023404'	'Basal cell carcinoma'
'hsa_circ_0000567'	'Primary hepatic carcinoma'
'hsa_circ_0061265'	'Osteosarcoma'
'hsa_circRNA_400071'	'Nonalcoholic steatohepatitis'
'circRTN4'	'Osteoarthritis'
'circRNA0138960/hsa_circ_0138960'	'Acute promyelocytic leukemia'
'circRNA_100269'	'Neuropathic pain following spared nerve injury'
'hsa_circ_0006460'	'Coronary artery disease'
'circMAN2B2/hsa_circRNA_103595'	'Hypertrophic cardiomyopathy'
'CircDOCK1/hsa_circ_100721'	'Intervertebral disc degeneration'
'hsa_circ_0089548'	'Cervical cancer'
'hsa_circ_0001561'	'Essential hypertension'
'rno_circRNA_007419'	'Papillary thyroid carcinoma'
'hsa_circ_0035431'	'Traumatic brain injury'
'hsa_circ_0001283'	'Cutaneous squamous cell carcinoma'
'hsa_circ_0034912'	'Myocardial infarction induced heart failure'
'mmu-circRNA-015947'	'Clear cell renal cell carcinoma'
'circRNA-001283'	'Essential hypertension'
'circRNA_002279/mm9_circ_002279'	'Esophageal squamous cell carcinoma'
'hsa_circ_407176'	'Osteosarcoma'
'circFAT1'	'Liver cancer'
'hsa_circ_0109046'	'Clear cell renal cell carcinoma'
'hsa_circRNA_100918'	'Gastric cancer'
'hsa_circ_0078297'	'Cardiovascular disease'
'hsa_circ_0004619'	'Clear cell renal cell carcinoma'
'mmu_circ_0001544'	'Essential hypertension'
'hsa_circ_0057336'	'Primary biliary cholangitis'
'circ-ZFR'	'Prostate adenocarcinoma'
'hsa_circ_0071410'	'Alzheimer’s disease'
'hsa_circ_0016347'	'Ischemic brain after stroke'
'hsa_circRNA_102347'	'Diabetes retinopathy'
'Chr9: 74522734'	'Pre-eclampsia'
'mmu_circRNA_013216'	'Hypopharyngeal squamous cell carcinoma'
'hsa_circRNA_102051'	'Hypertension'
'hsa_circ_0005912'	'Ischemic brain after stroke'
'hsa_circ_0013339'	'Acute ischemic stroke'
'hsa-circRNA6510-1'	'Prostate cancer'
'circRNA_101873'	'Dilated cardiomyopathy'
'hsa_circ_0001727'	'Acne'
'hsa_circRNA_100258'	'Ischemic brain after stroke'
'mmu_circ_0000290'	'Myocardial infarction induced heart failure'
'circRNA378'	'Oral squamous cell carcinomas'
'hsa_circ_0002260'	'Traumatic brain injury'
'hsa_circ_0085616'	'Lung adenocarcinoma'
'hsa_circ_0001946'	'Prostate cancer'
'circRNA3707'	'Hypertrophic cardiomyopathy'
'hsa_circ_0006633'	'Hypertrophic cardiomyopathy'
'hsa_circ_0061274'	'Breast cancer'
'hsa_circ_0005620 '	'Radiation-induced liver fibrosis'
'hsa_circ_0001313'	'Cervical carcinoma'
'circ6229'	'Acute respiratory distress syndrome'
'hsa_circ_0024108'	'Acute ischemic stroke'
'hsa_circ_0001561'	'Lead-induced neuronal cell apoptosis'
'hsa_circ_0069399'	'Oral squamous cell carcinomas'
'hsa_circ_0008717'	'Systemic lupus erythematosus'
'hsa_circ_406329'	'Intracranial aneurysms'
'hsa_circ_0092509'	'Leukoaraiosis'
'circSMARC1A'	'Silicosis'
'hsa_circ_0007158'	'Lung cancer'
'circRNA9777'	'Lupus nephritis'
'Circ_ADCY1'	'Myocardial infarction induced heart failure'
'mmu_circ_0000375'	'Coronary artery disease'
'hsa_circ_0021549'	'Osteoarthritis'
'circRNA9658'	'Alzheimer’s disease'
'mmu-circRNA-33736'	'Active pulmonary tuberculosis'
'hsa_circ_0006174'	'Primary biliary cholangitis'
'hsa_circRNA_ 100192'	'Type 2 diabetes mellitus'
'circRNA_100782'	'Immunosenescence'
'hsa_circRNA_100269'	'Colorectal cancer'
'hsa_circ_0087432'	'Esophageal squamous cell carcinoma'
'hsa_circ_0085616'	'Cerebral ischemia-reperfusion injury'
'hsa_circ_0081342'	'Acute respiratory distress syndrome'
'rno_circRNA_007512'	'Breast cancer'
'hsa_circ_0000677'	'Lung adenocarcinoma'
'mmu_circRNA_004775'	'Hepatocellular carcinoma'
'circANRIL'	'Intervertebral disc degeneration'
'hsa_circ_0006404'	'Multiple system atrophy'
'hsa_circ_0109046'	'Carotid disease and ischemic stroke'
'circLARP4'	'Ischemic brain after stroke'
'hsa_circRNA_103410'	'Repeated implantation failure'
'hsa_circ_0061276'	'Acute respiratory distress syndrome'
'hsa_circ_0002198'	'Pulmonary tuberculosis'
'hsa_circ_0006528'	'Myocardial infarction'
'Circ_ADCY1'	'Hirschsprung disease'
'mmu_circRNA_008398'	'Prostate adenocarcinoma'
'hsa_circ_0032832'	'Hypopharyngeal squamous cell carcinoma'
'hsa_circ_0005015'	'Type 2 diabetes mellitus'
'hsa_circRNA_103390'	'Colorectal cancer'
'circRNA5669'	'Myocardial senescence'
'circRNA378'	'Acne'
'hsa_circRNA_406918'	'Colon cancer'
'circRNA_101873'	'Neuropathic pain'
'hsa_circ_0043256'	'Esophageal squamous cell carcinoma'
'circRNA8506'	'Colorectal cancer'
'hsa_circ_0081162'	'Colon cancer'
'hsa_circ_0000677'	'Diabetes retinopathy'
'has-circRNA_0046367'	'Immunosenescence'
'hsa_circ_0061265'	'Gastric cancer'
'hsa_circ_0008887'	'Oral squamous cell carcinoma'
'hsa_circ_0001785'	'Lupus nephritis'
'circRNA_Atp9b/circ_15898'	'Endometrial cancer'
'hsa_circ_0001189'	'Primary great saphenous vein varicosities'
'circRNA_002279/mm9_circ_002279'	'Repeated implantation failure'
'hsa_circ_0001073'	'Lupus nephritis'
'hsa_circ_0023114'	'Intervertebral disc degeneration'
'hsa_circ_0005931'	'Acute respiratory distress syndrome'
'mmu_circ_0001098'	'Colorectal cancer'
'circRNA_004772/mm9_circ_004772'	'Nervous inflammatory diseases or immune disorders'
'hsa_circ_0001564'	'Gastric cancer'
'hsa_circ_0030055'	'Endometrial cancer'
'hsa_circ_0007534'	'Pancreatic cancer'
'hsa_circ_0005442'	'Pancreatic cancer'
'hsa_circ_0002577'	'Non-small cell lung cancer'
'hsa_circ_0089810'	'T2DM with depression'
'hsa_circ_0091742'	'Active pulmonary tuberculosis'
'hsa_circ_0002198'	'Rheumatoid arthritis'
'hsa_circRNA_102619'	'Atherosclerosis'
'hsa_circ_0024108'	'Basal cell carcinoma'
'hsa_circ_0018168'	'Rheumatoid arthritis'
'hsa_circ_0006022'	'Acute respiratory distress syndrome'
'hsa_circ_0000520'	'Nervous inflammatory diseases or immune disorders'
'hsa_circ_0006935'	'Radiation-induced liver fibrosis'
'circRNA9652'	'Cutaneous squamous cell carcinoma'
'hsa_circ_0088442'	'Primary great saphenous vein varicosities'
'circRNA.5333'	'Myocardial infarction'
'hsa_circ_0006528'	'Primary biliary cholangitis'
'hsa-circRNA11783-2'	'Multiple system atrophy'
'hsa_circ_0045714'	'Bladder urothelial carcinoma'
'circMED13'	'Active pulmonary tuberculosis'
'hsa_circ_0023956'	'Repeated implantation failure'
'hsa_circ_0000144'	'Multiple sclerosis'
'circFAT1'	'Major depressive disorder'
'circRNA7535'	'Multiple sclerosis'
'rno circ 0004058'	'Lupus nephritis'
'hsa_circ_0001907'	'Myocardial infarction'
'Circ_EML5'	'Hypertension'
'rno_circRNA_010489'	'Ischaemic heart disease'
'hsa_circ_0004619'	'Nonalcoholic steatohepatitis'
'hsa_circ_0034398'	'Lung adenocarcinoma'
'circRNA-000911'	'Intervertebral disc degeneration'
'hsa_circ_0012673'	'Ebola virus disease'
'hsa_circ_0005075'	'Carotid disease and ischemic stroke'
'hsa_circRNA_002082'	'Lung adenocarcinoma'
'hsa_circ_0070933'	'Hypopharyngeal squamous cell carcinoma'
'circRNA7674'	'Oral squamous cell carcinomas'
'hsa_circ_0098964'	'Lupus nephritis'
'hsa_circ_0005986'	'Hepatoblastoma'
'circZFR/hsa_circRNA_103809/hsa_circ_10072088'	'Immunosenescence'
'hsa_circ_0012673'	'Primary biliary cholangitis'
'hsa_circ_0002968'	'Bladder cancer'
'circRNA_081881'	'Pre-eclampsia'
'hsa_circ_0087206'	'Multiple sclerosis'
'circRNA.37134'	'Neuropathic pain following spared nerve injury'
'hsa_circ_0005567'	'Thoracic aortic dissection'
'circRNA.1030'	'Lead-induced neuronal cell apoptosis'
'circRNA0138960/hsa_circ_0138960'	'Immunosenescence'
'circRNA_100782'	'Endometrial cancer'
'hsa_circ_0067934'	'Facet joint osteoarthritis'
'hsa_circRNA_ 404457'	'Intracranial aneurysms'
'circ-BANP'	'Leukoaraiosis'
'hsa-circRNA6510-1'	'Diabetes mellitus'
'rno_circRNA_010705'	'Pulmonary tuberculosis'
'rno_circRNA_008973'	'Esophageal squamous cell carcinoma'
'hsa_circ_0066077'	'Lupus nephritis'
'hsa_circRNA_000167'	'Lung cancer'
'hsa_circ_0003575'	'Lupus nephritis'
'circ6229'	'Cervical carcinoma'
'hsa_circ_0003922'	'Cerebral ischemia-reperfusion injury'
'mmu-circRNA-33736'	'Active pulmonary tuberculosis'
'mmu_circRNA_40001'	'Esophageal cancer'
'hsa_circ_0004619'	'Acute ischemic stroke'
'hsa_circ_0002908'	'Diabetic retinopathy'
'hsa_circ_0006174'	'Ovarian endometriosis'
'Circ_SMARCA5'	'Acute respiratory distress syndrome'
'hsa_circ_0092509'	'Ischemic brain after stroke'
'mmu_circRNA_006173'	'Lupus nephritis'
'hsa_circ_0091702'	'Ovarian endometriosis'
'hsa_circ_0018168'	'Esophageal squamous cell carcinoma'
'hsa_circ_0014717'	'Multiple sclerosis'
'hsa_circ_0000096'	'Myocardial infarction'
'circHECTD1'	'Tuberculosis'
'rno_circRNA_008646'	'Hepatic steatosis'
'hsa_circ_0050898'	'Immunosenescence'
'hsa_circ_0098964'	'Active pulmonary tuberculosis'
'circZFR/hsa_circRNA_103809/hsa_circ_10072088'	'Oral squamous cell carcinoma'
'hsa_circ_0000554'	'Glioma'
'has-circRNA_0046367'	'Atherosclerosis'
'hsa_circ_0015756'	'Immunosenescence'
'hsa_circ_0005273'	'Primary biliary cholangitis'
'mmu_circRNA_19423'	'Heart disease'
'circRNA_102231'	'Essential hypertension'
'mmu_circ_0001544'	'Nervous inflammatory diseases or immune disorders'
'hsa_circ_0013509'	'Immunosenescence'
'circRNA8505'	'Acne'
'hsa_circ_0048232'	'Osteosarcoma'
'hsa_circRNA_100750'	'Pancreatic cancer'
'circ-FBXW7'	'Myocardial senescence'
'circRNA_103047'	'Pancreatic ductal adenocarcinoma'
'hsa_circ_0034912'	'Lead-induced neuronal cell apoptosis'
'mmu_circRNA_006229'	'Active pulmonary tuberculosis'
'hsa_circ_0068489'	'Lupus nephritis'
'hsa_circ_0078768'	'Hepatoblastoma'
'hsa_circ_0005127'	'Hypopharyngeal squamous cell carcinoma'
'hsa_circ_0008717'	'Tuberculosis'
'hsa_circRNA_103076'	'Bladder urothelial carcinoma'
'hsa_circ_0001724'	'Facet joint osteoarthritis'
'hsa_circRNA_103801'	'Glioblastoma'
'Circ_EML5'	'Ischemic brain after stroke'
'hsa_circ_0084615'	'Diabetes mellitus'
'hsa_circ_0000520'	'Hepatocellular carcinoma'
'circVRK1'	'Cholangiocarcinoma'
'Circ_KCNN2'	'Infantile hemangioma'
'hsa_circ_0002569'	'Glioblastoma'
'hsa_circ_0000567'	'Diabetic retinopathy'
'circRNA_101873'	'Oral squamous cell carcinoma'
'hsa_circ_0001561'	'Pancreatic ductal adenocarcinoma'
'hsa_circ_0067209'	'Facet joint osteoarthritis'
'hsa_circ_0108308'	'Acute myeloid leukemia'
'mmu_circRNA_002007'	'Nervous inflammatory diseases or immune disorders'
'hsa_circ_0072765'	'Alzheimer’s disease'
'hsa_circRNA_102032'	'Nonalcoholic steatohepatitis'
'hsa_circRNA_101308'	'Laryngeal squamous cell cancer tissues'
'hsa_circ_0091894'	'Acute promyelocytic leukemia'
'hsa_circRNA_104075'	'Myocardial infarction induced heart failure'
'hsa_circ_0016760'	'Essential hypertension'
'circRNA7537'	'Hypertension'
'Circ_SLC8A1'	'Primary great saphenous vein varicosities'
'hsa_circ_0000098'	'Ischaemic heart disease'
'hsa_circ_0023115'	'Repeated implantation failure'
'hsa_circRNA_102678'	'Basal cell carcinoma'
'circRNA_Atp9b/circ_15898'	'Acute promyelocytic leukemia'
'hsa_circ_0113854'	'Colorectal cancer'
'Circ_EML5'	'Gastric cancer'
'hsa_circ_0002968'	'Primary biliary cholangitis'
'hsa_circRNA_104423'	'Ovarian endometriosis'
'hsa_circ_0023903'	'Myocardial infarction induced heart failure'
'circRNA.1030'	'Radiation-induced liver fibrosis'
'Circ_MAN1A2'	'Basal cell carcinoma'
'hsa_circ_0005397'	'Type 2 diabetes mellitus'
'hsa_circ_0075829'	'Oral squamous cell carcinomas'
'mmu_circ_0000290'	'Osteosarcoma'
'circRNA-chr19'	'Esophageal cancer'
'hsa_circ_0041103'	'Atherosclerosis'
'hsa_circ_0062163'	'Kidney clear cell carcinoma'
'hsa_circ_0006411'	'Lung adenocarcinoma'
'hsa_circ_0092374'	'Cervical cancer'
'circRNA-000284'	'Tuberculosis'
'hsa_circRNA_104692'	'Pre-eclampsia'
'hsa_circ_0008305'	'Atherosclerosis'
'hsa_circ_0086376'	'Non-small cell lung cancer'
'hsa_circ_0021549'	'Papillary thyroid carcinoma'
'hsa_circ_0002198'	'Lead-induced neuronal cell apoptosis'
'Circ_CEP192'	'Laryngeal squamous cell cancer tissues'
'hsa_circRNA_100433'	'Non-small cell lung cancer'
'Circ_KCNN2'	'Primary biliary cholangitis'
'circR-284'	'Rheumatoid arthritis'
'hsa_circ_0018168'	'Primary hepatic carcinoma'
'circRNA_100269'	'Active pulmonary tuberculosis'
'hsa_circ_0084021'	'Lung adenocarcinoma'
'circRNA7535'	'Acute myeloid leukemia'
'hsa_circ_0081342'	'Cutaneous squamous cell carcinoma'
'hsa_circ_0041150'	'Osteosarcoma'
'hsa_circ_0006528'	'Prostate cancer'
'hsa_circ_0000519'	'Tuberculosis'
'hsa_circ_0043256'	'Nervous inflammatory diseases or immune disorders'
'hsa_circ_0000977'	'Diabetic retinopathy'
'hsa_circRNA_003251'	'Myocardial senescence'
'hsa_circ_0003171'	'Atherosclerosis'
'mmu-circRNA-015947'	'Pancreatic ductal adenocarcinoma'
'hsa_circ_0005603'	'Type 2 diabetes mellitus'
'hsa_circ_0002019'	'Hepatocellular carcinoma'
'hsa_circ_0098964'	'Hypertension'
'rno_circRNA_010913'	'Oral squamous cell carcinomas'
'hsa_circ_0003570'	'Colon cancer'
'circRNA3703'	'Neuropathic pain'
'hsa_circRNA_001959'	'Esophageal squamous cell carcinoma'
'hsa_circ_0001875'	'Colorectal cancer'
'hsa_circ_0002343'	'Hypertrophic cardiomyopathy'
'hsa_circ_0013339'	'Atherosclerosis'
'hsa_circ_0032821'	'Diabetic retinopathy'
'hsa_circ_0051239'	'Acute ischemic stroke'
'hsa_circ_0062557'	'Hepatoblastoma'
'hsa_circ_0001212'	'Endometrial cancer'
'hsa_circ_0024108'	'Hepatocellular carcinoma'
'circRNA_100782'	'Breast cancer'
'circRNA.5333'	'Coronary artery disease'
'circRNA8505'	'Basal cell carcinoma'
'hsa_circ_0023115'	'Myocardial senescence'
'mmu_circRNA_012180'	'Ischaemic heart disease'
'hsa_circ_0082333'	'Moyamoya disease'
'hsa_circ_0000378'	'Hepatoblastoma'
'hsa_circRNA_000598'	'Systemic lupus erythematosus'
'circ7374'	'Osteoarthritis'
'hsa_circ_0067103'	'Repeated implantation failure'
'hsa_circ_0023903'	'T2DM with depression'
'circLARP4'	'Endometrial cancer'
'hsa_circ_0003146'	'Hepatoblastoma'
'rno_circRNA_007512'	'Primary hepatic carcinoma'
'hsa_circ_0002577'	'Acute respiratory distress syndrome'
'hsa_circ_0005397'	'Type 2 diabetes mellitus'
'circRNA.37134'	'Glioblastoma multiforme'
'circRNA-000911'	'Liver cancer'
'mmu_circRNA_007687'	'Glioblastoma'
'hsa_circ_0000199'	'Neuropathic pain'
'hsa_circ_0001859'	'Oral squamous cell carcinoma'
'hsa_circ_0008887'	'Gestational diabetes mellitus'
'hsa_circ_0001189'	'Colon cancer'
'hsa_circ_0005836'	'Ebola virus disease'
'mmu_circRNA_004775'	'Hypopharyngeal squamous cell carcinoma'
'hsa_circ_0001204 '	'Primary biliary cholangitis'
'hsa_circ_0084021'	'Thoracic aortic dissection'
'hsa_circ_0018168'	'Prostate adenocarcinoma'
'mmu-circRNA-2443'	'Acute respiratory distress syndrome'
'circARHGAP5'	'Myocardial infarction induced heart failure'
'hsa_circ_0001313'	'Triple negative breast cancer'
'circRNA666'	'T2DM with depression'
'hsa_circRNA_104296'	'Acne'
'hsa_circ_0001982'	'Primary hepatic carcinoma'
'hsa_circ_0057093'	'Basal cell carcinoma'
'mmu_circRNA_003540'	'Heart disease'
'hsa_circ_0054345'	'Pulmonary tuberculosis'
'CircSLC8A1-1'	'Radiation-induced liver fibrosis'
'chr18:107887-108499'	'Diabetes retinopathy'
'hsa_circ_0043138'	'Basal cell carcinoma'
'hsa_circ_0109046'	'Ebola virus disease'
'circRNA7537'	'Multiple sclerosis'
'circRNA_103047'	'Dilated cardiomyopathy'
'circRNA0003906'	'Lead-induced neuronal cell apoptosis'
'Circ_HIPK3'	'Primary hepatic carcinoma'
'hsa_circ_0000098'	'Primary hepatic carcinoma'
'Circ-104916'	'Oral squamous cell carcinomas'
'circRNA7675'	'Neuropathic pain'
'hsa_circ_0016347'	'Type 2 diabetes mellitus'
'hsa_circ_0000681'	'Ischemic brain after stroke'
'hsa_circ_0014879'	'Glioblastoma'
'hsa_circ_0007386'	'Intracranial aneurysms'
'circ-ZFR'	'Cerebral ischemia-reperfusion injury'
'hsa_circ_0046366'	'Multiple sclerosis'
'hsa_circRNA_103410'	'Cholangiocarcinoma'
'rno_circRNA_001167'	'Ischaemic heart disease'
'mmu_circRNA_015506'	'Dilated cardiomyopathy'
'hsa_circ_0113854'	'Lung cancer'
'hsa_circ_0041731'	'Alzheimer’s disease'
'hsa_circ_0014130'	'Radiation-induced liver fibrosis'
'hsa_circRNA_000167'	'Ischemic brain after stroke'
'hsa_circ_0007031'	'Multiple system atrophy'
'hsa_circ_0088452'	'Laryngeal squamous cell cancer tissues'
'circRNA_012164/mm9_circ_012164'	'Intracranial aneurysms'
'mmu_circRNA_001135'	'Diabetic myocardial fibrosis'
'hsa_circ_0023114'	'Liver cancer'
'hsa_circ_0000516'	'Systemic lupus erythematosus'
'hsa_circ_0029067'	'Rheumatoid arthritis'
'hsa_circ_0072410'	'Non-small cell lung cancer'
'rno_circ_0006928'	'Cardiovascular disease'
'CircDOCK1/hsa_circ_100721'	'Hepatoblastoma'
'rno circ 0005854'	'Bladder cancer'
'hsa_circ_0008615'	'Leukoaraiosis'
'Fusion-circRNAs/f-circRNA(f-circPR，f-circM9)'	'Multiple sclerosis'
'hsa_circ_0000257'	'Nervous inflammatory diseases or immune disorders'
'mmu-circRNA-2443'	'Moyamoya disease'
'mmu-circRNA-7063'	'Nonalcoholic steatohepatitis'
'hsa_circ_0018293'	'Osteoarthritis'
'hsa_circ_0061265'	'Hirschsprung disease'
'hsa_circ_0006127'	'Endometrial cancer'
'hsa_circRNA_014724'	'Myocardial infarction'
'hsa_circ_0067175'	'Esophageal cancer'
'circRNA167'	'Intervertebral disc degeneration'
'circRNA.37134'	'Endometrial cancer'
'hsa_circ_0071410'	'Prostate cancer'
'mmu_circRNA_013699'	'Pre-eclampsia'
'hsa_circ_0015278'	'Moyamoya disease'
'rno_circRNA_008973'	'Laryngeal squamous cell cancer tissues'
'hsa_circRNA_102347'	'Major depressive disorder'
'Circ_CEP192'	'Infantile hemangioma'
'hsa_circ_0024108'	'Diabetes mellitus'
'hsa_circ_0007928'	'Bladder cancer'
'hsa_circ_0001859'	'Cervical carcinoma'
'hsa_circ_0005785'	'Bladder urothelial carcinoma'
'hsa_circ_0093859'	'Neuropathic pain following spared nerve injury'
'hsa_circ_0091822'	'Silicosis'
'hsa_circRNA_104692'	'Essential hypertension'
'hsa_circ_0000615'	'Ischaemic heart disease'
'circ_SDHA'	'Cervical cancer'
'mmu_circRNA_001135'	'Cervical carcinoma'
'hsa_circRNA_100433'	'Bladder cancer'
'hsa_circRNA_102619'	'Cerebral ischemia-reperfusion injury'
'circRNA9656'	'Lung adenocarcinoma'
'hsa_circ_402458 '	'Pancreatic cancer'
'circRNA5669'	'Basal cell carcinoma'
'hsa_circ_0001824'	'Lung cancer'
'hsa_circ_406329'	'Diabetic myocardial fibrosis'
'hsa_circ_0072668'	'Lupus nephritis'
'mmu_circRNA_006173'	'Nervous inflammatory diseases or immune disorders'
'hsa_circ_0046599'	'Breast cancer'
'hsa_circ_0020397'	'Immunosenescence'
'hsa_circ_0089548'	'Coronary artery disease'
'circRNA9658'	'Diabetes retinopathy'
'Circ_ERC1'	'Prostate cancer'
'hsa_circ_0005941'	'Acute myeloid leukemia'
'rno_circRNA_006016'	'Alzheimer’s disease'
'hsa_circ_0067103'	'Major depressive disorder'
'hsa_circ_0008016'	'Esophageal squamous cell carcinoma'
'circRNA9671'	'Active pulmonary tuberculosis'
'circ-BANP'	'Primary hepatic carcinoma'
'hsa_circRNA_063981'	'Esophageal cancer'
'mmu_circ_0000375'	'Lupus nephritis'
'hsa_circ_0000257'	'Pulmonary tuberculosis'
'hsa_circ_0006427'	'Thoracic aortic dissection'
'hsa_circ_0007158'	'Pulmonary tuberculosis'
'chr5:90817794|90827570'	'Liver cancer'
'hsa_circ_0005397'	'Nonalcoholic steatohepatitis'
'hsa_circ_0043256'	'Bladder urothelial carcinoma'
'mmu_circRNA_008640'	'Acne'
'hsa_circ_0000681'	'Nervous inflammatory diseases or immune disorders'
'hsa_circ_0067209'	'Oral squamous cell carcinomas'
'hsa_circ_0023028'	'Dilated cardiomyopathy'
'hsa_circ_0070963'	'Alzheimer’s disease'
'hsa_circ_0007385'	'Silicosis'
'mmu_circ_0001052'	'Gestational diabetes mellitus'
'mmu_circRNA_004768'	'Active pulmonary tuberculosis'
'hsa_circRNA_009024'	'Nervous inflammatory diseases or immune disorders'
'circRNA_000839'	'Primary hepatic carcinoma'
'hsa_circ_0024892'	'Neuropathic pain'
'hsa_circ_0001667'	'Ischaemic heart disease'
'hsa_circ_0001785'	'Cervical cancer'
'hsa_circ_0018289'	'Myocardial infarction induced heart failure'
'hsa_circ_0092276'	'Lung cancer'
'hsa_circ_0008945'	'Cervical cancer'
'hsa_circ_0001417'	'Osteoarthritis'
'hsa_circ_0071896'	'Primary biliary cholangitis'
'hsa_circ_0023110'	'Esophageal squamous cell carcinoma'
'hsa_circ_0000199'	'Primary biliary cholangitis'
'hsa_circ_0046599'	'Active pulmonary tuberculosis'
'hsa_circ_0000026'	'Ischemic brain after stroke'
'mmu_circRNA_007687'	'Rheumatoid arthritis'
'hsa_circ_0078297'	'Immunosenescence'
'hsa_circ_0001141'	'Intracranial aneurysms'
'hsa_circ_0001283'	'Acne'
'circRNA-100438'	'Myocardial infarction'
'hsa_circRNA_104296'	'Coronary artery disease'
'hsa_circ_0063179'	'Lung cancer'
'Fusion-circRNAs/f-circRNA(f-circPR，f-circM9)'	'Alzheimer’s disease'
'hsa_circ_0057093'	'Osteosarcoma'
'hsa_circ_0067175'	'Atherosclerosis'
'mmu_circRNA_014961'	'Intracranial aneurysms'
'hsa_circ_0085495'	'Acute ischemic stroke'
'hsa_circ_0072765'	'Glioma'
'hsa_circ_0091894'	'Atherosclerosis'
'hsa_circ_0061893'	'Acute respiratory distress syndrome'
'hsa_circ_0020397'	'Intervertebral disc degeneration'
'hsa_circ_0000745'	'Non-small cell lung cancer'
'hsa_circ_0092276'	'Cutaneous squamous cell carcinoma'
'circRNA3706'	'Traumatic brain injury'
'circRar1'	'Glioblastoma'
'hsa_circRNA_000598'	'Systemic lupus erythematosus'
'hsa_circRNA_ 100192'	'Non-small cell lung cancer'
'hsa_circ_0002908'	'Leukoaraiosis'
'hsa_circRNA_104892'	'Cervical cancer'
'hsa_circ_0091894'	'Repeated implantation failure'
'hsa_circ_0009910'	'Gestational diabetes mellitus'
'hsa_circ_0001204 '	'Multiple system atrophy'
'hsa_circ_0001566'	'Carotid disease and ischemic stroke'
'circRNA_14623'	'Facet joint osteoarthritis'
'hsa_circ_0026388'	'Colorectal cancer'
'hsa_circ_0005402'	'Acute respiratory distress syndrome'
'hsa_circRNA_104423'	'Neuropathic pain following spared nerve injury'
'hsa_circ_0007158'	'Lung cancer'
'hsa_circ_0001819'	'Papillary thyroid carcinoma'
'circRNA_13478'	'Glioblastoma'
'Circ_EML5'	'Multiple system atrophy'
'rno_circRNA_005564 '	'Cutaneous squamous cell carcinoma'
'rno_circRNA_006508'	'T2DM with depression'
'circRNA9652'	'Alzheimer’s disease'
'hsa_circ_0056288'	'Hypertrophic cardiomyopathy'
'hsa_circ_407176'	'Intervertebral disc degeneration'
'hsa_circ_0032832'	'Neuropathic pain following spared nerve injury'
'hsa_circ_0056288'	'Cerebral ischemia-reperfusion injury'
'rno_circRNA_007419'	'Silicosis'
'circRNA7679'	'Nonalcoholic steatohepatitis'
'circRNA_100269'	'Prostate adenocarcinoma'
'Circ_SMARCA5'	'Oral squamous cell carcinoma'
'circ6229'	'Multiple sclerosis'
'circRNA5669'	'Rheumatoid arthritis'
'hsa_circ_0001561'	'Atherosclerotic vascular disease'
'circRNA-chr19'	'Myocardial infarction induced heart failure'
'Circ_RIMS1'	'Triple negative breast cancer'
'hsa_circ_0061276'	'Infantile hemangioma'
'Circ-104916'	'Heart disease'
'circVRK1'	'Moyamoya disease'
'hsa_circ_0004458'	'Major depressive disorder'
'hsa_circRNA_104423'	'Pancreatic cancer'
'hsa_circ_0078768'	'Ovarian endometriosis'
'hsa_circ_0003707'	'Atherosclerosis'
'hsa_circ_0000096'	'Diabetic retinopathy'
'hsa_circRNA_104423'	'Non-small cell lung cancer'
'Circ_MCTP1'	'Osteosarcoma'
'hsa_circ_0041103'	'Laryngeal squamous cell cancer tissues'
'hsa_circ_0004712'	'Diabetes mellitus'
'hsa_circ_0001445'	'Pancreatic ductal adenocarcinoma'
'hsa_circ_101396'	'Immunosenescence'
'hsa_circRNA_100338/circSNX27'	'Hirschsprung disease'
'circHLA-C'	'Myocardial infarction induced heart failure'
'hsa_circ_0032683'	'Tuberculosis'
'circRar1'	'Colon cancer'
'Circ_ERC1'	'Alzheimer’s disease'
'hsa_circ_0029067'	'Essential hypertension'
'hsa_circ_0056731'	'Primary great saphenous vein varicosities'
'circSMARC1A'	'Lung adenocarcinoma'
'hsa_circ_0064996'	'Diabetes retinopathy'
'hsa_circ_0018168'	'Esophageal squamous cell carcinoma'
'hsa_circ_0006460'	'Breast cancer'
'hsa_circ_0004712'	'Type 2 diabetes mellitus'
'hsa_circ_0001283'	'Alzheimer’s disease'
'hsa_circ_0087537'	'Laryngeal squamous cell cancer tissues'
'hsa_circ_0008945'	'Esophageal cancer'
'hsa_circ_0091017'	'Major depressive disorder'
'circRNA_104871'	'Nervous inflammatory diseases or immune disorders'
'hsa_circ_0003586'	'Repeated implantation failure'
'rno_circRNA_010489'	'Ischaemic heart disease'
'hsa_circRNA_006411'	'Thoracic aortic dissection'
'hsa_circRNA_006411'	'Hepatoblastoma'
'hsa_circ_0003707'	'Hirschsprung disease'
'hsa_circ_0000175'	'Neuropathic pain'
'hsa_circ_0000175'	'Cervical carcinoma'
'Circ_RIMS1'	'Dilated cardiomyopathy'
'mmu_circRNA_012180'	'Laryngeal squamous cell cancer tissues'
'hsa_circ_0000190'	'Ovarian endometriosis'
'Chr9: 74522734'	'Nervous inflammatory diseases or immune disorders'
'hsa_circ_0001907'	'Osteoarthritis'
'hsa_circ_0092374'	'Esophageal squamous cell carcinoma'
'Fusion-circRNAs/f-circRNA(f-circPR，f-circM9)'	'Glioblastoma multiforme'
'has-circRNA_0046367'	'Lead-induced neuronal cell apoptosis'
'hsa_circ_0004771'	'Cervical cancer'
'hsa_circ_0005540'	'Acute ischemic stroke'
'circ_SDHA'	'Acne'
'circRNA9771'	'Cholangiocarcinoma'
'hsa_circ_0000098'	'Lung cancer'
'hsa_circ_0024892'	'Lead-induced neuronal cell apoptosis'
'rno_circRNA_010705'	'Essential hypertension'
'hsa_circRNA_102101'	'Carotid disease and ischemic stroke'
'hsa_circ_0018289'	'Ovarian endometriosis'
'hsa_circ_0000567'	'Active pulmonary tuberculosis'
'hsa_circ_0080210'	'Type 2 diabetes mellitus'
'hsa_circ_0061893'	'Colorectal cancer'
'hsa_circ_0026388'	'Breast cancer'
'hsa_circ_0005273'	'Ovarian endometriosis'
'hsa_circ_0041103'	'Atherosclerotic vascular disease'
'circRNA_092516'	'Moyamoya disease'
'hsa_circ_0008732'	'Prostate adenocarcinoma'
'hsa_circ_0001649'	'Diabetic retinopathy'
'hsa_circ_0011946'	'Myocardial infarction'
'hsa_circ_0001859'	'Hirschsprung disease'
'Chr9: 74522734'	'Lead-induced neuronal cell apoptosis'
'mmu_circRNA_007687'	'Laryngeal squamous cell cancer tissues'
'hsa_circ_0001875'	'Immunosenescence'
'circRNA-000284'	'Pancreatic ductal adenocarcinoma'
'hsa_circ_0006174'	'Atherosclerosis'
'hsa_circ_0087206'	'Hypertrophic cardiomyopathy'
'hsa_circ_0021549'	'Nervous inflammatory diseases or immune disorders'
'circRNA120'	'Colon cancer'
'hsa_circ_0005941'	'Heart disease'
'mmu_circRNA_002007'	'Triple negative breast cancer'
'hsa_circRNA_103309'	'Endometrial cancer'
'hsa_circ_0023404'	'Lead-induced neuronal cell apoptosis'
'hsa_circ_402458 '	'Primary great saphenous vein varicosities'
'chr11:34060062|34073206'	'Ischemic brain after stroke'
'hsa_circ_0005931'	'Glioblastoma'
'circRNA-001175'	'Moyamoya disease'
'hsa_circ_0004872'	'Lead-induced neuronal cell apoptosis'
'circRNA_103047'	'Acute respiratory distress syndrome'
'hsa_circ_0006913'	'Glioma'
'hsa_circRNA_102678'	'Essential hypertension'
'circRNA9656'	'Lung cancer'
'hsa_circ_0093859'	'Carotid disease and ischemic stroke'
'hsa_circ_0002111'	'Multiple system atrophy'
'hsa_circ_0005525'	'Acute respiratory distress syndrome'
'hsa_circ_0021553'	'Hypertrophic cardiomyopathy'
'rno_circRNA_35215'	'Pre-eclampsia'
'circRNA8506'	'Glioblastoma multiforme'
'hsa_circ_0071896'	'Type 2 diabetes mellitus'
'hsa_circ_0058246'	'Systemic lupus erythematosus'
'hsa_circ_0003838'	'Multiple sclerosis'
'hsa_circ_0041946'	'Acute ischemic stroke'
'hsa_circ_0066077'	'Non-small cell lung cancer'
'circRNA0138960/hsa_circ_0138960'	'Alzheimer’s disease'
'hsa_circ_0009128'	'Oral squamous cell carcinomas'
'hsa_circ_0001189'	'Glioblastoma multiforme'
'mmu_circRNA_014961'	'Cholangiocarcinoma'
'circRNA_13478'	'Glioma'
'Circ_HIPK3'	'Kidney clear cell carcinoma'
'hsa_circ_0004619'	'Kidney clear cell carcinoma'
'circRNA3594'	'Osteoarthritis'
'hsa_circ_0041946'	'Hypertrophic cardiomyopathy'
'hsa_circ_0009910'	'Atherosclerotic vascular disease'
'circRNA_102231'	'Osteosarcoma'
'hsa_circRNA_100269'	'Neuropathic pain'
'chr19:5761476-5761630'	'Intracranial aneurysms'
'rno_circ_0006928'	'Gastric cancer'
'hsa_circ_0109046'	'Carotid disease and ischemic stroke'
'hsa_circ_0001017'	'Gestational diabetes mellitus'
'hsa_circ_0005105'	'Kidney clear cell carcinoma'
'hsa_circ_0002569'	'Silicosis'
'hsa_circ_0000516'	'Bladder urothelial carcinoma'
'hsa_circRNA_004121'	'Cerebral ischemia-reperfusion injury'
'hsa_circ_0067209'	'Major depressive disorder'
'hsa_circ_0023956'	'Myocardial infarction'
'circRHOBTB3'	'Dilated cardiomyopathy'
'hsa_circ_0001721'	'Primary biliary cholangitis'
'hsa_circ_0007386'	'Lung adenocarcinoma'
'hsa_circ_0000520'	'Multiple system atrophy'
'hsa_circ_0074930'	'Dilated cardiomyopathy'
'hsa_circ_0001017'	'Triple negative breast cancer'
'hsa_circRNA_406918'	'Primary hepatic carcinoma'
'hsa_circ_0091017'	'Primary biliary cholangitis'
'mmu_circRNA_014961'	'Diabetes retinopathy'
'hsa_circRNA_101308'	'Primary great saphenous vein varicosities'
'hsa_circ_0007928'	'Osteosarcoma'
'mmu_circRNA_004768'	'Primary hepatic carcinoma'
'hsa_circ_0085495'	'Acute ischemic stroke'
'hsa_circ_0041731'	'Hypertrophic cardiomyopathy'
'hsa_circRNA_102032'	'Tuberculosis'
'hsa_circ_0002113'	'Triple negative breast cancer'
'hsa_circ_0001724'	'Diabetic retinopathy'
'hsa_circ_0023984'	'Essential hypertension'
'mmu_circ_0001046'	'Dilated cardiomyopathy'
'hsa_circ_103783'	'Myocardial infarction induced heart failure'
'circRNA_Atp9b/circ_15898'	'Cholangiocarcinoma'
'hsa_circ_0054211'	'Acute respiratory distress syndrome'
'hsa_circ_0003505'	'Liver cancer'
'circRNA2918'	'Acute ischemic stroke'
'hsa_circ_402458 '	'Intervertebral disc degeneration'
'mmu_circRNA_006229'	'Osteoarthritis'
'hsa_circ_0006528'	'Pancreatic cancer'
'circRNA_101873'	'Facet joint osteoarthritis'
'circ-SHKBP1'	'Lead-induced neuronal cell apoptosis'
'hsa_circ_0093859'	'Bladder urothelial carcinoma'
'hsa_circ_0084927'	'Hypertension'
'hsa_circ_0005986'	'Bladder cancer'
'hsa_circRNA_102619'	'Laryngeal squamous cell cancer tissues'
'hsa_circ_0002343'	'Rheumatoid arthritis'
'circRNA.22054'	'Glioblastoma'
'Fusion-circRNAs/f-circRNA(f-circPR，f-circM9)'	'Multiple system atrophy'
'hsa_circ_0004458'	'Prostate adenocarcinoma'
'circRNA7674'	'Hypertension'
'hsa_circ_102533 '	'Alzheimer’s disease'
'hsa_circ_0007031'	'Pancreatic ductal adenocarcinoma'
'hsa_circ_0056288'	'Primary hepatic carcinoma'
'Circ_FKBP8'	'Cholangiocarcinoma'
'hsa_circ_0108308'	'Non-small cell lung cancer'
'hsa_circRNA_ 404457'	'Carotid disease and ischemic stroke'
'hsa_circ_0082333'	'Cervical cancer'
'hsa_circ_0004458'	'Atherosclerosis'
'hsa_circ_0020397'	'Papillary thyroid carcinoma'
'hsa_circ_0001724'	'T2DM with depression'
'circRNA8506'	'Leukoaraiosis'
'Titin circRNAs/cTtns/RBM20-dependent TTN circRNAs'	'Glioma'
'hsa-circRNA6510-1'	'Facet joint osteoarthritis'
'Circ_FKBP8'	'Nervous inflammatory diseases or immune disorders'
'hsa_circ_0070963'	'Immunosenescence'
'circRNA0138960/hsa_circ_0138960'	'Heart disease'
'mmu_circRNA_015506'	'Lead-induced neuronal cell apoptosis'
'rno_circRNA_010705'	'Thoracic aortic dissection'
'hsa_circ_0066922'	'Primary biliary cholangitis'
'hsa_circRNA_103309'	'Prostate adenocarcinoma'
'circRNA3706'	'Osteoarthritis'
'hsa_circ_0014130'	'Atherosclerosis'
'hsa_circ_0005941'	'Basal cell carcinoma'
'hsa_circ_0003586'	'Esophageal cancer'
'hsa_circRNA_103801'	'Type 2 diabetes mellitus'
'hsa_circ_0000516'	'T2DM with depression'
'hsa_circRNA_100269'	'Acute promyelocytic leukemia'
'hsa_circ_0043138'	'Myocardial senescence'
'hsa_circ_0021553'	'Colorectal cancer'
'hsa_circ_0005836'	'Acute respiratory distress syndrome'
'hsa_circ_0001866'	'Clear cell renal cell carcinoma'
'hsa_circRNA_102049'	'Systemic lupus erythematosus'
'hsa_circ_0003575'	'Diabetes retinopathy'
'hsa_circ_102470'	'Non-small cell lung cancer'
'hsa circ 0031288'	'Active pulmonary tuberculosis'
'hsa_circ_0079549'	'Alzheimer’s disease'
'hsa_circ_0000911'	'Prostate cancer'
'circRNA_13478'	'Nervous inflammatory diseases or immune disorders'
'hsa_circRNA_100571'	'Glioblastoma'
'hsa_circ_0076304'	'Nervous inflammatory diseases or immune disorders'
'hsa_circ_0001313'	'Primary hepatic carcinoma'
'hsa_circ_0001410'	'Multiple system atrophy'
'hsa_circ_101396'	'T2DM with depression'
'hsa_circ_0087206'	'Pre-eclampsia'
'hsa_circ_0005015'	'Pancreatic cancer'
'circRNA2918'	'Cardiovascular disease'
'Circ_HIPK3'	'Papillary thyroid carcinoma'
'hsa_circRNA_015115'	'Kidney clear cell carcinoma'
'hsa_circ_0006988'	'T2DM with depression'
'hsa_circ_0018168'	'Alzheimer’s disease'
'hsa_circ_0001410'	'Clear cell renal cell carcinoma'
'circRNA3706'	'Triple negative breast cancer'
'hsa_circ_0002078'	'Osteosarcoma'
'circRNA.20159'	'Hypopharyngeal squamous cell carcinoma'
'hsa_circRNA_103110'	'Alzheimer’s disease'
'hsa_circRNA_104700'	'Atherosclerosis'
