# Supplementary material for: GCNCDA: A new method for predicting circRNA-disease associations based on Graph Convolutional Network Algorithm
Source: PLoS Comput Biol. 2020 May 20;16(5):e1007568. doi: 10.1371/journal.pcbi.1007568 (PMC7266350; doi:10.1371/journal.pcbi.1007568)
Supplement: S2 Table — (XLSX) [file pcbi.1007568.s002.xlsx]

## Sheet: Sheet1
cANRIL
chr11:34060062|34073206
chr18:107887-108499
chr19:5761476-5761630
Chr22: 28943661
chr4:103501692-103504114
Chr5: 158368701
chr5:90817794|90827570
chr6:22033342|22038870
chr8:71336875|71337745
Chr9: 74522734
Circ_ADCY1
Circ_BEND6
Circ_CEP192
Circ_CORO1C
Circ_CRKL
Circ_EML5
Circ_ERC1
Circ_ETFA
Circ_FKBP8
Circ_HIPK3
Circ_KCNN2
Circ_MAN1A2
Circ_MCTP1
Circ_MED12L
Circ_R3HDM1
Circ_RIMS1
Circ_RNF10
Circ_SAFB2
circ_SDHA
Circ_SLC8A1
Circ_SMARCA5
Circ_STXBP5L
Circ_UNC79
Circ_VCAN
Circ_ZNF148
circ0817
Circ-104916
circ3204
circ6229
circ7374
circ7780
circANRIL
circARHGAP5
circ-BANP
circBCL11B
circBRIP
circC3P1
circDENND4C
circDLGAP4
CircDOCK1/hsa_circ_100721
circETFA
circFAT1
circ-FBXW7
circ-Foxo3
circGFRA1/hsa_circ_005239
circHECTD1
circHLA-C
circLARP4
circMAN2B2/hsa_circRNA_103595
circMED13
circOLA
circR-284
circRar1
circRHOBTB3
circRNA.1030
circRNA.20159
circRNA.22054
circRNA.33299
circRNA.37134
circRNA.5333
circRNA_000203
circRNA_00074
circRNA_000839
circRNA_002279/mm9_circ_002279
circRNA_003524
circRNA_004772/mm9_circ_004772
circRNA_008472/mm9_circ_008472
circRNA_010567
circRNA_012164/mm9_circ_012164
circRNA_05538
circRNA_081881
circRNA_092516
circRNA_09585
circRNA_09993
circRNA_100269
circRNA_100782
circRNA_101873
circRNA_102231
circRNA_103047
circRNA_104871
circRNA_13478
circRNA_14623
circRNA_Atp9b/circ_15898
circRNA-000284
circRNA0003906
circRNA-000911
circRNA-001175
circRNA-001283
circRNA0047905/hsa_circ_0047905
circRNA0138960/has-circRNA7690-15
circRNA0138960/hsa_circ_0138960
circRNA-100438
circRNA120
circRNA167
circRNA2918
circRNA3341
circRNA3594
circRNA3703
circRNA3706
circRNA3707
circRNA378
circRNA4628
circRNA5669
circRNA666
circRNA7534
circRNA7535
circRNA7536
circRNA7537
circRNA7673
circRNA7674
circRNA7675
circRNA7676
circRNA7679
circRNA8505
circRNA8506
circRNA8507
circRNA904
circRNA9227
circRNA9652
circRNA9656
circRNA9658
circRNA9671
circRNA9771
circRNA9777
circRNA-chr19
circRTN4
circ-SHKBP1
CircSLC8A1-1
circSMARC1A
circUBAP2
circVRK1
circ-ZFR
circZFR/hsa_circRNA_103809/hsa_circ_10072088
Fusion-circRNAs/f-circRNA(f-circPR，f-circM9)
has-circRNA_0046367
hsa circ 0031288
hsa_ circRNA_005086
hsa_ circRNA_104387
hsa_circ_0000026
hsa_circ_0000064
hsa_circ_0000069
hsa_circ_0000096
hsa_circ_0000098
hsa_circ_0000140
hsa_circ_0000144
hsa_circ_0000172
hsa_circ_0000175
hsa_circ_0000181
hsa_circ_0000190
hsa_circ_0000199
hsa_circ_0000219
hsa_circ_0000257
hsa_circ_0000284
hsa_circ_0000378
hsa_circ_0000414
hsa_circ_0000426
hsa_circ_0000504
hsa_circ_0000516
hsa_circ_0000517
hsa_circ_0000518
hsa_circ_0000519
hsa_circ_0000520
hsa_circ_0000554
hsa_circ_0000567
hsa_circ_0000594
hsa_circ_0000615
hsa_circ_0000673
hsa_circ_0000677
hsa_circ_0000681
hsa_circ_0000732
hsa_circ_0000745
hsa_circ_0000893
hsa_circ_0000911
hsa_circ_0000977
hsa_circ_0000981
hsa_circ_0001017
hsa_circ_0001073
hsa_circ_0001141
hsa_circ_0001187
hsa_circ_0001189
hsa_circ_0001204
hsa_circ_0001212
hsa_circ_0001283
hsa_circ_0001313
hsa_circ_0001336
hsa_circ_0001400
hsa_circ_0001410
hsa_circ_0001417
hsa_circ_0001445
hsa_circ_0001451
hsa_circ_0001561
hsa_circ_0001564
hsa_circ_0001566
hsa_circ_0001577
hsa_circ_0001649
hsa_circ_0001666
hsa_circ_0001667
hsa_circ_0001721
hsa_circ_0001724
hsa_circ_0001727
hsa_circ_0001785
hsa_circ_0001819
hsa_circ_0001821
hsa_circ_0001824
hsa_circ_0001859
hsa_circ_0001866
hsa_circ_0001875
hsa_circ_0001895
hsa_circ_0001907
hsa_circ_0001946
hsa_circ_0001955
hsa_circ_0001982
hsa_circ_0002019
hsa_circ_0002024
hsa_circ_0002078
hsa_circ_0002111
hsa_circ_0002113
hsa_circ_0002161
hsa_circ_0002198
hsa_circ_0002260
hsa_circ_0002271
hsa_circ_0002343
hsa_circ_0002362
hsa_circ_0002495
hsa_circ_0002569
hsa_circ_0002577
hsa_circ_0002768
hsa_circ_0002874
hsa_circ_0002908
hsa_circ_0002968
hsa_circ_0003028
hsa_circ_0003146
hsa_circ_0003159
hsa_circ_0003171
hsa_circ_0003221
hsa_circ_0003258
hsa_circ_0003505
hsa_circ_0003570
hsa_circ_0003575
hsa_circ_0003586
hsa_circ_0003707
hsa_circ_0003838
hsa_circ_0003922
hsa_circ_0004018
hsa_circ_0004136
hsa_circ_0004214
hsa_circ_0004277
hsa_circ_0004372
hsa_circ_0004383
hsa_circ_0004458
hsa_circ_0004519
hsa_circ_0004619
hsa_circ_0004712
hsa_circ_0004771
hsa_circ_0004846
hsa_circ_0004872
hsa_circ_0005015
hsa_circ_0005075
hsa_circ_0005105
hsa_circ_0005127
hsa_circ_0005218
hsa_circ_0005267
hsa_circ_0005273
hsa_circ_0005397
hsa_circ_0005402
hsa_circ_0005442
hsa_circ_0005525
hsa_circ_0005529
hsa_circ_0005540
hsa_circ_0005567
hsa_circ_0005603
hsa_circ_0005620
hsa_circ_0005785
hsa_circ_0005836
hsa_circ_0005870
hsa_circ_0005912
hsa_circ_0005927
hsa_circ_0005931
hsa_circ_0005941
hsa_circ_0005986
hsa_circ_0006022
hsa_circ_0006054
hsa_circ_0006127
hsa_circ_0006174
hsa_circ_0006220
hsa_circ_0006404
hsa_circ_0006411
hsa_circ_0006427
hsa_circ_0006460
hsa_circ_0006528
hsa_circ_0006633
hsa_circ_0006913
hsa_circ_0006935
hsa_circ_0006988
hsa_circ_0007006
hsa_circ_0007031
hsa_circ_0007158
hsa_circ_0007385
hsa_circ_0007386
hsa_circ_0007534
hsa_circ_0007874
hsa_circ_0007915
hsa_circ_0007928
hsa_circ_0008016
hsa_circ_0008305
hsa_circ_0008345
hsa_circ_0008433
hsa_circ_0008509
hsa_circ_0008615
hsa_circ_0008717
hsa_circ_0008719
hsa_circ_0008732
hsa_circ_0008797
hsa_circ_0008844
hsa_circ_0008887
hsa_circ_0008945
hsa_circ_0009128
hsa_circ_0009910
hsa_circ_0011021
hsa_circ_0011946
hsa_circ_0012673
hsa_circ_0013255
hsa_circ_0013339
hsa_circ_0013509
hsa_circ_0013958
hsa_circ_0014130
hsa_circ_0014717
hsa_circ_0014879
hsa_circ_0015278
hsa_circ_0015756
hsa_circ_0016347
hsa_circ_0016760
hsa_circ_0017446
hsa_circ_0017515
hsa_circ_0018168
hsa_circ_0018289
hsa_circ_0018293
hsa_circ_0018508
hsa_circ_0019069
hsa_circ_0020397
hsa_circ_0021001
hsa_circ_0021549
hsa_circ_0021553
hsa_circ_0023028
hsa_circ_0023110
hsa_circ_0023114
hsa_circ_0023115
hsa_circ_0023117
hsa_circ_0023404
hsa_circ_0023903
hsa_circ_0023956
hsa_circ_0023984
hsa_circ_0024108
hsa_circ_0024892
hsa_circ_0026143
hsa_circ_0026372
hsa_circ_0026388
hsa_circ_0029067
hsa_circ_0029601
hsa_circ_0030045
hsa_circ_0030055
hsa_circ_0030569
hsa_circ_0031979
hsa_circ_0032683
hsa_circ_0032821
hsa_circ_0032832
hsa_circ_0032891
hsa_circ_0034398
hsa_circ_0034912
hsa_circ_0035381
hsa_circ_0035431
hsa_circ_0035560
hsa_circ_0036722
hsa_circ_0037911
hsa_circ_0038374
hsa_circ_0040081
hsa_circ_0040705
hsa_circ_0041103
hsa_circ_0041150
hsa_circ_0041731
hsa_circ_0041796
hsa_circ_0041946
hsa_circ_0043138
hsa_circ_0043256
hsa_circ_0043278
hsa_circ_0043497
hsa_circ_0043534
hsa_circ_0045510
hsa_circ_0045714
hsa_circ_0046366
hsa_circ_0046599
hsa_circ_0046701
hsa_circ_0048232
hsa_circ_0050898
hsa_circ_0051239
hsa_circ_0052012
hsa_circ_0053743
hsa_circ_0054211
hsa_circ_0054345
hsa_circ_0054633
hsa_circ_0055377
hsa_circ_0056048
hsa_circ_0056288
hsa_circ_0056731
hsa_circ_0057093
hsa_circ_0057336
hsa_circ_0058058
hsa_circ_0058106
hsa_circ_0058107
hsa_circ_0058246
hsa_circ_0061265
hsa_circ_0061274
hsa_circ_0061276
hsa_circ_0061893
hsa_circ_0062163
hsa_circ_0062557
hsa_circ_0063179
hsa_circ_0063781
hsa_circ_0064557
hsa_circ_0064996
hsa_circ_0066077
hsa_circ_0066922
hsa_circ_0067103
hsa_circ_0067175
hsa_circ_0067209
hsa_circ_0067531
hsa_circ_0067745
hsa_circ_0067934
hsa_circ_0068033
hsa_circ_0068087
hsa_circ_0068489
hsa_circ_0069131
hsa_circ_0069399
hsa_circ_0070616
hsa_circ_0070933
hsa_circ_0070934
hsa_circ_0070963
hsa_circ_0071410
hsa_circ_0071896
hsa_circ_0072088
hsa_circ_0072359
hsa_circ_0072410
hsa_circ_0072668
hsa_circ_0072765
hsa_circ_0074362
hsa_circ_0074930
hsa_circ_0075001
hsa_circ_0075829
hsa_circ_0076304
hsa_circ_0076305
hsa_circ_0078297
hsa_circ_0078710
hsa_circ_0078738
hsa_circ_0078768
hsa_circ_0079385
hsa_circ_0079549
hsa_circ_0079891
hsa_circ_0079929
hsa_circ_0080210
hsa_circ_0081108
hsa_circ_0081162
hsa_circ_0081342
hsa_circ_0082081
hsa_circ_0082333
hsa_circ_0082582
hsa_circ_0083964
hsa_circ_0084021
hsa_circ_0084615
hsa_circ_0084927
hsa_circ_0085154
hsa_circ_0085495
hsa_circ_0085553
hsa_circ_0085616
hsa_circ_0086241
hsa_circ_0086376
hsa_circ_0087206
hsa_circ_0087215
hsa_circ_0087432
hsa_circ_0087537
hsa_circ_0088442
hsa_circ_0088452
hsa_circ_0089231
hsa_circ_0089310
hsa_circ_0089548
hsa_circ_0089810
hsa_circ_0089974
hsa_circ_0091017
hsa_circ_0091702
hsa_circ_0091742
hsa_circ_0091822
hsa_circ_0091894
hsa_circ_0092276
hsa_circ_0092315
hsa_circ_0092341
hsa_circ_0092374
hsa_circ_0092509
hsa_circ_0093859
hsa_circ_0098964
hsa_circ_0106803
hsa_circ_0108308
hsa_circ_0108942
hsa_circ_0109046
hsa_circ_0113854
hsa_circ_0124644
hsa_circ_082319
hsa_circ_101396
hsa_circ_102470
hsa_circ_102533
hsa_circ_103783
hsa_circ_402458
hsa_circ_406329
hsa_circ_406697
hsa_circ_407176
hsa_circRNA 102049
hsa_circRNA_ 100192
hsa_circRNA_ 404457
hsa_circRNA_000167
hsa_circRNA_000367
hsa_circRNA_000543
hsa_circRNA_000598
hsa_circRNA_000792
hsa_circRNA_001066
hsa_circRNA_001937
hsa_circRNA_001959
hsa_circRNA_002082
hsa_circRNA_003251
hsa_circRNA_004121
hsa_circRNA_004183
hsa_circRNA_005019
hsa_circRNA_006411
hsa_circRNA_007850
hsa_circRNA_009024
hsa_circRNA_014724
hsa_circRNA_015115
hsa_circRNA_044353
hsa_circRNA_063981
hsa_circRNA_100241
hsa_circRNA_100258
hsa_circRNA_100269
hsa_circRNA_100338/circSNX27
hsa_circRNA_100433
hsa_circRNA_100571
hsa_circRNA_100750
hsa_circRNA_100918
hsa_circRNA_101113
hsa_circRNA_101308
hsa_circRNA_101717
hsa_circRNA_101975
hsa_circRNA_102032
hsa_circRNA_102049
hsa_circRNA_102051
hsa_circRNA_102101
hsa_circRNA_102347
hsa_circRNA_102485
hsa_circRNA_102619
hsa_circRNA_102678
hsa_circRNA_103076
hsa_circRNA_103096
hsa_circRNA_103110
hsa_circRNA_103309
hsa_circRNA_103387
hsa_circRNA_103390
hsa_circRNA_103410
hsa_circRNA_103801
hsa_circRNA_103809
hsa_circRNA_104001
hsa_circRNA_104075
hsa_circRNA_104084
hsa_circRNA_104270
hsa_circRNA_104296
hsa_circRNA_104423
hsa_circRNA_104692
hsa_circRNA_104700
hsa_circRNA_104854
hsa_circRNA_104892
hsa_circRNA_104916
hsa_circRNA_104964
hsa_circRNA_104980
hsa_circRNA_400031
hsa_circRNA_400066
hsa_circRNA_400071
hsa_circRNA_401977
hsa_circRNA_404686
hsa_circRNA_404833
hsa_circRNA_406918
hsa-circRNA 2149
hsa-circRNA11783-2
hsa-circRNA11806-28
hsa-circRNA5974-1
hsa-circRNA6510-1
MCF7_circ_000595
mmu_circ_0000254
mmu_circ_0000290
mmu_circ_0000375
mmu_circ_0001046
mmu_circ_0001052
mmu_circ_0001098
mmu_circ_0001351
mmu_circ_0001544
mmu_circ_0001878
mmu_circRNA_001135
mmu_circRNA_002007
mmu_circRNA_003540
mmu_circRNA_004768
mmu_circRNA_004775
mmu_circRNA_006173
mmu_circRNA_006229
mmu_circRNA_007687
mmu_circRNA_008398
mmu_circRNA_008640
mmu_circRNA_010567
mmu_circRNA_012180
mmu_circRNA_013120
mmu_circRNA_013216
mmu_circRNA_013699
mmu_circRNA_014961
mmu_circRNA_015506
mmu_circRNA_017963
mmu_circRNA_19423
mmu_circRNA_30664
mmu_circRNA_40001
mmu_circRNA_40806
mmu-circRNA-015947
mmu-circRNA-2443
mmu-circRNA-2483
mmu-circRNA-30365
mmu-circRNA-33186
mmu-circRNA-33736
mmu-circRNA-36866
mmu-circRNA-7063
rno circ 0004058
rno circ 0005854
rno_circ_0006928
rno_circRNA_001167
rno_circRNA_001168
rno_circRNA_005564
rno_circRNA_006016
rno_circRNA_006508
rno_circRNA_007419
rno_circRNA_007512
rno_circRNA_008646
rno_circRNA_008973
rno_circRNA_010489
rno_circRNA_010705
rno_circRNA_010913
rno_circRNA_011111
rno_circRNA_011426
rno_circRNA_013779
rno_circRNA_35215
Titin circRNAs/cTtns/RBM20-dependent TTN circRNAs
