# Supplementary material for: GCNCDA: A new method for predicting circRNA-disease associations based on Graph Convolutional Network Algorithm
Source: PLoS Comput Biol. 2020 May 20;16(5):e1007568. doi: 10.1371/journal.pcbi.1007568 (PMC7266350; doi:10.1371/journal.pcbi.1007568)
Supplement: S3 Table — (XLSX) [file pcbi.1007568.s003.xlsx]

## Sheet: Sheet1
Acne
Active pulmonary tuberculosis
Acute ischemic stroke
Acute myeloid leukemia
Acute promyelocytic leukemia
Acute respiratory distress syndrome
Alzheimer’s disease
Atherosclerosis
Atherosclerotic vascular disease
Basal cell carcinoma
Bladder cancer
Bladder urothelial carcinoma
Breast cancer
Cardiovascular disease
Carotid disease and ischemic stroke
Cerebral ischemia-reperfusion injury
Cervical cancer
Cervical carcinoma
Cholangiocarcinoma
Clear cell renal cell carcinoma
Colon cancer
Colorectal cancer
Coronary artery disease
Cutaneous squamous cell carcinoma
Diabetes mellitus
Diabetes retinopathy
Diabetic myocardial fibrosis
Diabetic retinopathy
Dilated cardiomyopathy
Ebola virus disease
Endometrial cancer
Esophageal cancer
Esophageal squamous cell carcinoma
Essential hypertension
Facet joint osteoarthritis
Gastric cancer
Gestational diabetes mellitus
Glioblastoma
Glioblastoma multiforme
Glioma
Heart disease
Hepatic steatosis
Hepatoblastoma
Hepatocellular carcinoma
Hirschsprung disease
Hypertension
Hypertrophic cardiomyopathy
Hypopharyngeal squamous cell carcinoma
Immunosenescence
Infantile hemangioma
Intervertebral disc degeneration
Intracranial aneurysms
Ischaemic heart disease
Ischemic brain after stroke
Kidney clear cell carcinoma
Laryngeal squamous cell cancer tissues
Lead-induced neuronal cell apoptosis
Leukoaraiosis
Liver cancer
Lung adenocarcinoma
Lung cancer
Lupus nephritis
Major depressive disorder
Moyamoya disease
Multiple sclerosis
Multiple system atrophy
Myocardial infarction
Myocardial infarction induced heart failure
Myocardial senescence
Nervous inflammatory diseases or immune disorders
Neuropathic pain
Neuropathic pain following spared nerve injury
Nonalcoholic steatohepatitis
Non-small cell lung cancer
Oral squamous cell carcinoma
Oral squamous cell carcinomas
Osteoarthritis
Osteosarcoma
Ovarian endometriosis
Pancreatic cancer
Pancreatic ductal adenocarcinoma
Papillary thyroid carcinoma
Pre-eclampsia
Primary biliary cholangitis
Primary great saphenous vein varicosities
Primary hepatic carcinoma
Prostate adenocarcinoma
Prostate cancer
Pulmonary tuberculosis
Radiation-induced liver fibrosis
Repeated implantation failure
Rheumatoid arthritis
Silicosis
Systemic lupus erythematosus
T2DM with depression
Thoracic aortic dissection
Traumatic brain injury
Triple negative breast cancer
Tuberculosis
Type 2 diabetes mellitus
