# Supplementary material for: GCNCDA: A new method for predicting circRNA-disease associations based on Graph Convolutional Network Algorithm
Source: PLoS Comput Biol. 2020 May 20;16(5):e1007568. doi: 10.1371/journal.pcbi.1007568 (PMC7266350; doi:10.1371/journal.pcbi.1007568)
Supplement: S4 Table — (XLSX) [file pcbi.1007568.s004.xlsx]

## Sheet: Sheet1
Bacterial Infections and Mycoses	C01
Bacterial Infections	C01.252
Bacteremia	C01.252.100
Hemorrhagic Septicemia	C01.252.100.375
Central Nervous System Bacterial Infections	C01.252.200
Brain Abscess	C01.252.200.100
Empyema, Subdural	C01.252.200.200
Epidural Abscess	C01.252.200.250
Lyme Neuroborreliosis	C01.252.200.450
Meningitis, Bacterial	C01.252.200.500
Meningitis, Escherichia coli	C01.252.200.500.400
Meningitis, Haemophilus	C01.252.200.500.450
Meningitis, Listeria	C01.252.200.500.500
Meningitis, Meningococcal	C01.252.200.500.550
Waterhouse-Friderichsen Syndrome	C01.252.200.500.550.800
Meningitis, Pneumococcal	C01.252.200.500.600
Tuberculosis, Meningeal	C01.252.200.500.800
Neurosyphilis	C01.252.200.750
Endocarditis, Bacterial	C01.252.300
Endocarditis, Subacute Bacterial	C01.252.300.407
Eye Infections, Bacterial	C01.252.354
Conjunctivitis, Bacterial	C01.252.354.225
Conjunctivitis, Inclusion	C01.252.354.225.250
Ophthalmia Neonatorum	C01.252.354.225.625
Trachoma	C01.252.354.225.800
Hordeolum	C01.252.354.400
Keratoconjunctivitis, Infectious	C01.252.354.450
Tuberculosis, Ocular	C01.252.354.800
Uveitis, Suppurative	C01.252.354.900
Panophthalmitis	C01.252.354.900.675
Fournier Gangrene	C01.252.377
Gram-Negative Bacterial Infections	C01.252.400
Aliivibrio Infections	C01.252.400.050
Anaplasmataceae Infections	C01.252.400.054
Anaplasmosis	C01.252.400.054.050
Ehrlichiosis	C01.252.400.054.160
Heartwater Disease	C01.252.400.054.160.400
Bacteroidaceae Infections	C01.252.400.110
Bacteroides Infections	C01.252.400.110.109
Bartonellaceae Infections	C01.252.400.126
Bartonella Infections	C01.252.400.126.100
Angiomatosis, Bacillary	C01.252.400.126.100.050
Cat-Scratch Disease	C01.252.400.126.100.150
Trench Fever	C01.252.400.126.100.800
Bordetella Infections	C01.252.400.143
Whooping Cough	C01.252.400.143.740
Borrelia Infections	C01.252.400.155
Lyme Disease	C01.252.400.155.569
Erythema Chronicum Migrans	C01.252.400.155.569.200
Lyme Neuroborreliosis	C01.252.400.155.569.600
Relapsing Fever	C01.252.400.155.644
Brucellosis	C01.252.400.167
Brucellosis, Bovine	C01.252.400.167.322
Burkholderia Infections	C01.252.400.170
Glanders	C01.252.400.170.400
Melioidosis	C01.252.400.170.531
Campylobacter Infections	C01.252.400.177
Cat-Scratch Disease	C01.252.400.200
Chlamydiaceae Infections	C01.252.400.210
Chlamydia Infections	C01.252.400.210.210
Chlamydial Pneumonia	C01.252.400.210.210.124
Conjunctivitis, Inclusion	C01.252.400.210.210.250
Lymphogranuloma Venereum	C01.252.400.210.210.490
Trachoma	C01.252.400.210.210.800
Chlamydophila Infections	C01.252.400.210.250
Chlamydial Pneumonia	C01.252.400.210.250.299
Psittacosis	C01.252.400.210.250.600
Cytophagaceae Infections	C01.252.400.245
Desulfovibrionaceae Infections	C01.252.400.260
Enterobacteriaceae Infections	C01.252.400.310
Dysentery, Bacillary	C01.252.400.310.229
Escherichia coli Infections	C01.252.400.310.330
Meningitis, Escherichia coli	C01.252.400.310.330.500
Granuloma Inguinale	C01.252.400.310.416
Klebsiella Infections	C01.252.400.310.503
Rhinoscleroma	C01.252.400.310.503.650
Proteus Infections	C01.252.400.310.708
Salmonella Infections	C01.252.400.310.821
Paratyphoid Fever	C01.252.400.310.821.438
Salmonella Food Poisoning	C01.252.400.310.821.606
Salmonella Infections, Animal	C01.252.400.310.821.706
Typhoid Fever	C01.252.400.310.821.873
Serratia Infections	C01.252.400.310.850
Yersinia Infections	C01.252.400.310.980
Plague	C01.252.400.310.980.745
Yersinia pseudotuberculosis Infections	C01.252.400.310.980.780
Flavobacteriaceae Infections	C01.252.400.349
Fusobacteriaceae Infections	C01.252.400.388
Fusobacterium Infections	C01.252.400.388.350
Gingivitis, Necrotizing Ulcerative	C01.252.400.388.350.400
Lemierre Syndrome	C01.252.400.388.350.700
Rat-Bite Fever	C01.252.400.388.750
Helicobacter Infections	C01.252.400.466
Legionellosis	C01.252.400.500
Legionnaires Disease	C01.252.400.500.501
Leptospirosis	C01.252.400.511
Weil Disease	C01.252.400.511.739
Moraxellaceae Infections	C01.252.400.560
Acinetobacter Infections	C01.252.400.560.022
Mycoplasmatales Infections	C01.252.400.610
Mycoplasma Infections	C01.252.400.610.610
Pleuropneumonia, Contagious	C01.252.400.610.610.717
Pneumonia, Mycoplasma	C01.252.400.610.610.760
Ureaplasma Infections	C01.252.400.610.850
Neisseriaceae Infections	C01.252.400.625
Gonorrhea	C01.252.400.625.391
Ophthalmia Neonatorum	C01.252.400.625.391.658
Meningococcal Infections	C01.252.400.625.549
Meningitis, Meningococcal	C01.252.400.625.549.449
Waterhouse-Friderichsen Syndrome	C01.252.400.625.549.449.800
Pasteurellaceae Infections	C01.252.400.700
Actinobacillus Infections	C01.252.400.700.030
Actinobacillosis	C01.252.400.700.030.178
Haemophilus Infections	C01.252.400.700.433
Chancroid	C01.252.400.700.433.257
Meningitis, Haemophilus	C01.252.400.700.433.615
Pasteurella Infections	C01.252.400.700.662
Hemorrhagic Septicemia	C01.252.400.700.662.297
Pasteurellosis, Pneumonic	C01.252.400.700.675
Piscirickettsiaceae Infections	C01.252.400.719
Pseudomonas Infections	C01.252.400.739
Q Fever	C01.252.400.755
Rat-Bite Fever	C01.252.400.771
Rickettsiaceae Infections	C01.252.400.780
Pneumonia, Rickettsial	C01.252.400.780.600
Rickettsia Infections	C01.252.400.780.790
Boutonneuse Fever	C01.252.400.780.790.125
Rocky Mountain Spotted Fever	C01.252.400.780.790.700
Typhus, Endemic Flea-Borne	C01.252.400.780.790.800
Typhus, Epidemic Louse-Borne	C01.252.400.780.790.805
Scrub Typhus	C01.252.400.780.850
Tick-Borne Diseases	C01.252.400.825
Anaplasmosis	C01.252.400.825.050
Boutonneuse Fever	C01.252.400.825.125
Ehrlichiosis	C01.252.400.825.200
Heartwater Disease	C01.252.400.825.300
Lyme Disease	C01.252.400.825.480
Erythema Chronicum Migrans	C01.252.400.825.480.400
Lyme Neuroborreliosis	C01.252.400.825.480.700
Relapsing Fever	C01.252.400.825.750
Rocky Mountain Spotted Fever	C01.252.400.825.775
Tularemia	C01.252.400.825.900
Treponemal Infections	C01.252.400.840
Pinta	C01.252.400.840.558
Syphilis	C01.252.400.840.744
Chancre	C01.252.400.840.744.161
Neurosyphilis	C01.252.400.840.744.456
Tabes Dorsalis	C01.252.400.840.744.456.778
Syphilis, Cardiovascular	C01.252.400.840.744.657
Syphilis, Congenital	C01.252.400.840.744.725
Syphilis, Cutaneous	C01.252.400.840.744.800
Syphilis, Latent	C01.252.400.840.744.871
Yaws	C01.252.400.840.892
Tularemia	C01.252.400.939
Vibrio Infections	C01.252.400.959
Cholera	C01.252.400.959.347
Gram-Positive Bacterial Infections	C01.252.410
Actinomycetales Infections	C01.252.410.040
Actinomycosis	C01.252.410.040.137
Actinomycosis, Cervicofacial	C01.252.410.040.137.262
Whipple Disease	C01.252.410.040.137.631
Corynebacterium Infections	C01.252.410.040.246
Diphtheria	C01.252.410.040.246.388
Erythrasma	C01.252.410.040.246.430
Mycobacterium Infections	C01.252.410.040.552
Leprosy	C01.252.410.040.552.386
Leprosy, Multibacillary	C01.252.410.040.552.386.775
Leprosy, Lepromatous	C01.252.410.040.552.386.775.500
Leprosy, Paucibacillary	C01.252.410.040.552.386.850
Leprosy, Borderline	C01.252.410.040.552.386.850.249
Leprosy, Tuberculoid	C01.252.410.040.552.386.850.500
Mycobacterium Infections, Nontuberculous	C01.252.410.040.552.475
Buruli Ulcer	C01.252.410.040.552.475.247
Mycobacterium avium-intracellulare Infection	C01.252.410.040.552.475.495
Paratuberculosis	C01.252.410.040.552.588
Tuberculosis	C01.252.410.040.552.846
Latent Tuberculosis	C01.252.410.040.552.846.122
Peritonitis, Tuberculous	C01.252.410.040.552.846.246
Tuberculoma	C01.252.410.040.552.846.493
Tuberculoma, Intracranial	C01.252.410.040.552.846.493.400
Tuberculosis, Avian	C01.252.410.040.552.846.516
Tuberculosis, Bovine	C01.252.410.040.552.846.538
Tuberculosis, Cardiovascular	C01.252.410.040.552.846.561
Pericarditis, Tuberculous	C01.252.410.040.552.846.561.595
Tuberculosis, Central Nervous System	C01.252.410.040.552.846.570
Tuberculoma, Intracranial	C01.252.410.040.552.846.570.300
Tuberculosis, Meningeal	C01.252.410.040.552.846.570.600
Tuberculosis, Cutaneous	C01.252.410.040.552.846.583
Erythema Induratum	C01.252.410.040.552.846.583.260
Lupus Vulgaris	C01.252.410.040.552.846.583.470
Tuberculosis, Endocrine	C01.252.410.040.552.846.606
Tuberculosis, Gastrointestinal	C01.252.410.040.552.846.628
Tuberculosis, Hepatic	C01.252.410.040.552.846.651
Tuberculosis, Laryngeal	C01.252.410.040.552.846.696
Tuberculosis, Lymph Node	C01.252.410.040.552.846.719
Kings Evil	C01.252.410.040.552.846.719.500
Tuberculosis, Miliary	C01.252.410.040.552.846.764
Tuberculosis, Multidrug-Resistant	C01.252.410.040.552.846.775
Extensively Drug-Resistant Tuberculosis	C01.252.410.040.552.846.775.500
Tuberculosis, Ocular	C01.252.410.040.552.846.786
Tuberculosis, Oral	C01.252.410.040.552.846.809
Tuberculosis, Osteoarticular	C01.252.410.040.552.846.831
Tuberculosis, Spinal	C01.252.410.040.552.846.831.722
Tuberculosis, Pleural	C01.252.410.040.552.846.877
Empyema, Tuberculous	C01.252.410.040.552.846.877.405
Tuberculosis, Pulmonary	C01.252.410.040.552.846.899
Silicotuberculosis	C01.252.410.040.552.846.899.669
Tuberculosis, Splenic	C01.252.410.040.552.846.922
Tuberculosis, Urogenital	C01.252.410.040.552.846.944
Tuberculosis, Female Genital	C01.252.410.040.552.846.944.596
Tuberculosis, Male Genital	C01.252.410.040.552.846.944.721
Tuberculosis, Renal	C01.252.410.040.552.846.944.847
Nocardia Infections	C01.252.410.040.692
Mycetoma	C01.252.410.040.692.606
Bacillaceae Infections	C01.252.410.090
Anthrax	C01.252.410.090.072
Bifidobacteriales Infections	C01.252.410.110
Clostridium Infections	C01.252.410.222
Botulism	C01.252.410.222.151
Enterocolitis, Pseudomembranous	C01.252.410.222.310
Enterotoxemia	C01.252.410.222.325
Gas Gangrene	C01.252.410.222.440
Tetanus	C01.252.410.222.864
Erysipelothrix Infections	C01.252.410.334
Erysipeloid	C01.252.410.334.329
Swine Erysipelas	C01.252.410.334.776
Listeriosis	C01.252.410.514
Meningitis, Listeria	C01.252.410.514.533
Staphylococcal Infections	C01.252.410.868
Pneumonia, Staphylococcal	C01.252.410.868.675
Staphylococcal Food Poisoning	C01.252.410.868.806
Staphylococcal Skin Infections	C01.252.410.868.820
Furunculosis	C01.252.410.868.820.270
Carbuncle	C01.252.410.868.820.270.200
Impetigo	C01.252.410.868.820.504
Staphylococcal Scalded Skin Syndrome	C01.252.410.868.820.770
Streptococcal Infections	C01.252.410.890
Ecthyma	C01.252.410.890.210
Endocarditis, Subacute Bacterial	C01.252.410.890.240
Erysipelas	C01.252.410.890.328
Impetigo	C01.252.410.890.485
Pneumococcal Infections	C01.252.410.890.670
Meningitis, Pneumococcal	C01.252.410.890.670.595
Pneumonia, Pneumococcal	C01.252.410.890.670.750
Rheumatic Fever	C01.252.410.890.731
Rheumatic Heart Disease	C01.252.410.890.731.649
Scarlet Fever	C01.252.410.890.823
Pneumonia, Bacterial	C01.252.620
Chlamydial Pneumonia	C01.252.620.249
Pneumonia, Mycoplasma	C01.252.620.500
Pneumonia of Calves, Enzootic	C01.252.620.530
Pneumonia of Swine, Mycoplasmal	C01.252.620.540
Pneumonia, Pneumococcal	C01.252.620.550
Pneumonia, Rickettsial	C01.252.620.600
Pneumonia, Staphylococcal	C01.252.620.620
Sexually Transmitted Diseases, Bacterial	C01.252.810
Chancroid	C01.252.810.201
Chlamydia Infections	C01.252.810.301
Lymphogranuloma Venereum	C01.252.810.301.490
Gonorrhea	C01.252.810.401
Granuloma Inguinale	C01.252.810.451
Syphilis	C01.252.810.859
Skin Diseases, Bacterial	C01.252.825
Actinomycosis, Cervicofacial	C01.252.825.110
Angiomatosis, Bacillary	C01.252.825.150
Digital Dermatitis	C01.252.825.180
Ecthyma	C01.252.825.210
Erysipelas	C01.252.825.260
Erythema Chronicum Migrans	C01.252.825.310
Erythrasma	C01.252.825.320
Fasciitis, Necrotizing	C01.252.825.340
Granuloma Inguinale	C01.252.825.360
Hidradenitis Suppurativa	C01.252.825.420
Mycetoma	C01.252.825.557
Pinta	C01.252.825.630
Rhinoscleroma	C01.252.825.705
Staphylococcal Skin Infections	C01.252.825.770
Furunculosis	C01.252.825.770.270
Carbuncle	C01.252.825.770.270.200
Impetigo	C01.252.825.770.360
Staphylococcal Scalded Skin Syndrome	C01.252.825.770.770
Syphilis, Cutaneous	C01.252.825.790
Tuberculosis, Cutaneous	C01.252.825.820
Erythema Induratum	C01.252.825.820.260
Lupus Vulgaris	C01.252.825.820.470
Yaws	C01.252.825.910
Spirochaetales Infections	C01.252.847
Borrelia Infections	C01.252.847.193
Lyme Disease	C01.252.847.193.569
Erythema Chronicum Migrans	C01.252.847.193.569.200
Lyme Neuroborreliosis	C01.252.847.193.569.600
Relapsing Fever	C01.252.847.193.644
Leptospirosis	C01.252.847.511
Weil Disease	C01.252.847.511.739
Treponemal Infections	C01.252.847.840
Pinta	C01.252.847.840.558
Syphilis	C01.252.847.840.744
Chancre	C01.252.847.840.744.161
Neurosyphilis	C01.252.847.840.744.456
Tabes Dorsalis	C01.252.847.840.744.456.778
Syphilis, Cardiovascular	C01.252.847.840.744.657
Syphilis, Congenital	C01.252.847.840.744.725
Syphilis, Cutaneous	C01.252.847.840.744.800
Syphilis, Latent	C01.252.847.840.744.871
Yaws	C01.252.847.840.892
Vaginosis, Bacterial	C01.252.954
Brain Abscess	C01.323
Toxoplasmosis, Cerebral	C01.323.800
Central Nervous System Infections	C01.395
Central Nervous System Bacterial Infections	C01.395.500
Empyema, Subdural	C01.395.750
Infection	C01.539
Aneurysm, Infected	C01.539.069
Arthritis, Infectious	C01.539.100
Arthritis, Reactive	C01.539.100.500
Bone Diseases, Infectious	C01.539.160
Osteitis	C01.539.160.412
Osteomyelitis	C01.539.160.495
Mastoiditis	C01.539.160.495.500
Petrositis	C01.539.160.495.750
Pott Puffy Tumor	C01.539.160.495.875
Periostitis	C01.539.160.595
Spondylitis	C01.539.160.762
Discitis	C01.539.160.762.301
Tuberculosis, Osteoarticular	C01.539.160.886
Tuberculosis, Spinal	C01.539.160.886.722
Cardiovascular Infections	C01.539.190
Endocarditis, Bacterial	C01.539.190.249
Endocarditis, Subacute Bacterial	C01.539.190.249.407
Syphilis, Cardiovascular	C01.539.190.500
Tuberculosis, Cardiovascular	C01.539.190.750
Pericarditis, Tuberculous	C01.539.190.750.595
Catheter-Related Infections	C01.539.195
Coinfection	C01.539.218
Communicable Diseases	C01.539.221
Communicable Diseases, Emerging	C01.539.221.500
Community-Acquired Infections	C01.539.234
Cross Infection	C01.539.248
Pneumonia, Ventilator-Associated	C01.539.248.500
Eye Infections	C01.539.375
Corneal Ulcer	C01.539.375.177
Endophthalmitis	C01.539.375.265
Uveitis, Suppurative	C01.539.375.265.500
Eye Infections, Bacterial	C01.539.375.354
Conjunctivitis, Bacterial	C01.539.375.354.220
Conjunctivitis, Inclusion	C01.539.375.354.220.250
Ophthalmia Neonatorum	C01.539.375.354.220.625
Trachoma	C01.539.375.354.220.800
Hordeolum	C01.539.375.354.400
Keratoconjunctivitis, Infectious	C01.539.375.354.450
Tuberculosis, Ocular	C01.539.375.354.800
Uveitis, Suppurative	C01.539.375.354.900
Panophthalmitis	C01.539.375.354.900.675
Eye Infections, Fungal	C01.539.375.450
Uveitis, Suppurative	C01.539.375.450.900
Panophthalmitis	C01.539.375.450.900.675
Focal Infection	C01.539.392
Focal Infection, Dental	C01.539.392.433
Gingivitis, Necrotizing Ulcerative	C01.539.424
Intraabdominal Infections	C01.539.463
Appendicitis	C01.539.463.099
Diverticulitis	C01.539.463.298
Peritonitis	C01.539.463.600
Peritonitis, Tuberculous	C01.539.463.600.249
Subphrenic Abscess	C01.539.463.600.500
Typhlitis	C01.539.463.850
Laboratory Infection	C01.539.503
Ludwigs Angina	C01.539.535
Opportunistic Infections	C01.539.597
AIDS-Related Opportunistic Infections	C01.539.597.050
Superinfection	C01.539.597.880
Pelvic Infection	C01.539.635
Pelvic Inflammatory Disease	C01.539.635.500
Pregnancy Complications, Infectious	C01.539.674
Abortion, Septic	C01.539.674.173
Puerperal Infection	C01.539.674.715
Prosthesis-Related Infections	C01.539.685
Reproductive Tract Infections	C01.539.730
Respiratory Tract Infections	C01.539.739
Empyema, Pleural	C01.539.739.484
Empyema, Tuberculous	C01.539.739.484.320
Whooping Cough	C01.539.739.969
Sepsis	C01.539.757
Bacteremia	C01.539.757.100
Endotoxemia	C01.539.757.100.275
Hemorrhagic Septicemia	C01.539.757.100.375
Fungemia	C01.539.757.360
Candidemia	C01.539.757.360.150
Shock, Septic	C01.539.757.800
Sexually Transmitted Diseases	C01.539.778
Sexually Transmitted Diseases, Bacterial	C01.539.778.281
Chancroid	C01.539.778.281.201
Chlamydia Infections	C01.539.778.281.301
Lymphogranuloma Venereum	C01.539.778.281.301.490
Gonorrhea	C01.539.778.281.401
Granuloma Inguinale	C01.539.778.281.451
Syphilis	C01.539.778.281.859
Skin Diseases, Infectious	C01.539.800
Cellulitis	C01.539.800.130
Dermatomycoses	C01.539.800.200
Blastomycosis	C01.539.800.200.055
Candidiasis, Chronic Mucocutaneous	C01.539.800.200.100
Candidiasis, Cutaneous	C01.539.800.200.105
Chromoblastomycosis	C01.539.800.200.110
Hyalohyphomycosis	C01.539.800.200.383
Aspergillosis	C01.539.800.200.383.249
Aspergillosis, Allergic Bronchopulmonary	C01.539.800.200.383.249.074
Fusariosis	C01.539.800.200.383.500
Lobomycosis	C01.539.800.200.475
Mycetoma	C01.539.800.200.500
Paracoccidioidomycosis	C01.539.800.200.600
Phaeohyphomycosis	C01.539.800.200.637
Sporotrichosis	C01.539.800.200.675
Tinea	C01.539.800.200.720
Onychomycosis	C01.539.800.200.720.550
Tinea Capitis	C01.539.800.200.720.730
Tinea Favosa	C01.539.800.200.720.730.740
Tinea Pedis	C01.539.800.200.720.760
Tinea Versicolor	C01.539.800.200.860
Paronychia	C01.539.800.460
Skin Diseases, Bacterial	C01.539.800.720
Actinomycosis, Cervicofacial	C01.539.800.720.110
Angiomatosis, Bacillary	C01.539.800.720.150
Digital Dermatitis	C01.539.800.720.180
Ecthyma	C01.539.800.720.210
Erysipelas	C01.539.800.720.260
Erythema Chronicum Migrans	C01.539.800.720.310
Erythrasma	C01.539.800.720.320
Granuloma Inguinale	C01.539.800.720.360
Hidradenitis Suppurativa	C01.539.800.720.420
Mycetoma	C01.539.800.720.557
Pinta	C01.539.800.720.630
Rhinoscleroma	C01.539.800.720.705
Staphylococcal Skin Infections	C01.539.800.720.770
Furunculosis	C01.539.800.720.770.270
Carbuncle	C01.539.800.720.770.270.200
Impetigo	C01.539.800.720.770.360
Staphylococcal Scalded Skin Syndrome	C01.539.800.720.770.770
Syphilis, Cutaneous	C01.539.800.720.790
Tuberculosis, Cutaneous	C01.539.800.720.820
Erythema Induratum	C01.539.800.720.820.260
Lupus Vulgaris	C01.539.800.720.820.470
Yaws	C01.539.800.720.910
Soft Tissue Infections	C01.539.820
Suppuration	C01.539.830
Abscess	C01.539.830.025
Abdominal Abscess	C01.539.830.025.020
Liver Abscess	C01.539.830.025.020.455
Liver Abscess, Amebic	C01.539.830.025.020.455.460
Liver Abscess, Pyogenic	C01.539.830.025.020.455.730
Subphrenic Abscess	C01.539.830.025.020.810
Brain Abscess	C01.539.830.025.160
Toxoplasmosis, Cerebral	C01.539.830.025.160.800
Epidural Abscess	C01.539.830.025.325
Lung Abscess	C01.539.830.025.490
Periapical Abscess	C01.539.830.025.650
Periodontal Abscess	C01.539.830.025.665
Peritonsillar Abscess	C01.539.830.025.675
Psoas Abscess	C01.539.830.025.700
Retropharyngeal Abscess	C01.539.830.025.780
Cellulitis	C01.539.830.200
Empyema	C01.539.830.305
Empyema, Pleural	C01.539.830.305.310
Empyema, Tuberculous	C01.539.830.305.310.320
Empyema, Subdural	C01.539.830.305.330
Hidradenitis Suppurativa	C01.539.830.499
Otitis Media, Suppurative	C01.539.830.694
Pyomyositis	C01.539.830.767
Thyroiditis, Suppurative	C01.539.830.840
Uveitis, Suppurative	C01.539.830.900
Toxemia	C01.539.861
Endotoxemia	C01.539.861.375
Urinary Tract Infections	C01.539.895
Bacteriuria	C01.539.895.219
Pyuria	C01.539.895.719
Schistosomiasis haematobia	C01.539.895.775
Wound Infection	C01.539.947
Surgical Wound Infection	C01.539.947.692
Mycoses	C01.703
Blastomycosis	C01.703.128
Candidiasis	C01.703.160
Candidiasis, Chronic Mucocutaneous	C01.703.160.165
Candidiasis, Cutaneous	C01.703.160.170
Candidiasis, Invasive	C01.703.160.175
Candidemia	C01.703.160.175.150
Candidiasis, Oral	C01.703.160.180
Candidiasis, Vulvovaginal	C01.703.160.190
Central Nervous System Fungal Infections	C01.703.181
Meningitis, Fungal	C01.703.181.500
Meningitis, Cryptococcal	C01.703.181.500.500
Coccidioidomycosis	C01.703.203
Cryptococcosis	C01.703.248
Meningitis, Cryptococcal	C01.703.248.290
Dermatomycoses	C01.703.295
Blastomycosis	C01.703.295.055
Candidiasis, Chronic Mucocutaneous	C01.703.295.165
Candidiasis, Cutaneous	C01.703.295.170
Chromoblastomycosis	C01.703.295.182
Hyalohyphomycosis	C01.703.295.328
Aspergillosis	C01.703.295.328.249
Aspergillosis, Allergic Bronchopulmonary	C01.703.295.328.249.074
Fusariosis	C01.703.295.328.500
Lobomycosis	C01.703.295.475
Mycetoma	C01.703.295.522
Paracoccidioidomycosis	C01.703.295.600
Phaeohyphomycosis	C01.703.295.637
Sporotrichosis	C01.703.295.675
Tinea	C01.703.295.872
Onychomycosis	C01.703.295.872.458
Tinea Capitis	C01.703.295.872.541
Tinea Favosa	C01.703.295.872.541.500
Tinea Pedis	C01.703.295.872.707
Tinea Versicolor	C01.703.295.936
Eye Infections, Fungal	C01.703.343
Uveitis, Suppurative	C01.703.343.900
Panophthalmitis	C01.703.343.900.675
Fungemia	C01.703.360
Candidemia	C01.703.360.150
Geotrichosis	C01.703.392
Histoplasmosis	C01.703.450
Hyalohyphomycosis	C01.703.513
Alternariosis	C01.703.513.124
Aspergillosis	C01.703.513.249
Aspergillosis, Allergic Bronchopulmonary	C01.703.513.249.074
Neuroaspergillosis	C01.703.513.249.537
Cerebral Phaeohyphomycosis	C01.703.513.374
Fusariosis	C01.703.513.500
Lung Diseases, Fungal	C01.703.534
Aspergillosis, Allergic Bronchopulmonary	C01.703.534.090
Pneumonia, Pneumocystis	C01.703.534.700
Microsporidiosis	C01.703.617
Encephalitozoonosis	C01.703.617.300
Otomycosis	C01.703.658
Paracoccidioidomycosis	C01.703.700
Phaeohyphomycosis	C01.703.726
Piedra	C01.703.753
Pneumocystis Infections	C01.703.770
Pneumonia, Pneumocystis	C01.703.770.700
Trichosporonosis	C01.703.875
Zygomycosis	C01.703.980
Mucormycosis	C01.703.980.600
Zoonoses	C01.908
Virus Diseases	C02
Arbovirus Infections	C02.081
African Horse Sickness	C02.081.030
Bluetongue	C02.081.125
Dengue	C02.081.270
Dengue Hemorrhagic Fever	C02.081.270.200
Encephalitis, Arbovirus	C02.081.343
Encephalitis, California	C02.081.343.340
Encephalitis, Japanese	C02.081.343.345
Encephalitis, St. Louis	C02.081.343.350
Encephalitis, Tick-Borne	C02.081.343.360
West Nile Fever	C02.081.343.950
Encephalomyelitis, Equine	C02.081.355
Encephalomyelitis, Eastern Equine	C02.081.355.177
Encephalomyelitis, Venezuelan Equine	C02.081.355.355
Encephalomyelitis, Western Equine	C02.081.355.677
Phlebotomus Fever	C02.081.700
Rift Valley Fever	C02.081.810
Tick-Borne Diseases	C02.081.885
African Swine Fever	C02.081.885.125
Colorado Tick Fever	C02.081.885.200
Encephalitis, Tick-Borne	C02.081.885.400
Hemorrhagic Fever, Crimean	C02.081.885.430
Hemorrhagic Fever, Omsk	C02.081.885.440
Kyasanur Forest Disease	C02.081.885.475
Nairobi Sheep Disease	C02.081.885.550
Yellow Fever	C02.081.980
Bronchiolitis, Viral	C02.109
Central Nervous System Viral Diseases	C02.182
Encephalitis	C02.182.500
Encephalitis, Viral	C02.182.500.300
Encephalitis, Arbovirus	C02.182.500.300.300
Encephalitis, California	C02.182.500.300.300.200
Encephalitis, Japanese	C02.182.500.300.300.250
Encephalitis, St. Louis	C02.182.500.300.300.300
Encephalitis, Tick-Borne	C02.182.500.300.300.350
West Nile Fever	C02.182.500.300.300.850
Encephalitis, Herpes Simplex	C02.182.500.300.350
Encephalitis, Varicella Zoster	C02.182.500.300.400
Encephalomyelitis, Equine	C02.182.500.300.450
Encephalomyelitis, Eastern Equine	C02.182.500.300.450.200
Encephalomyelitis, Venezuelan Equine	C02.182.500.300.450.250
Encephalomyelitis, Western Equine	C02.182.500.300.450.300
Leukoencephalopathy, Progressive Multifocal	C02.182.500.300.500
Subacute Sclerosing Panencephalitis	C02.182.500.300.600
Meningitis, Viral	C02.182.550
Lymphocytic Choriomeningitis	C02.182.550.500
Meningitis, Aseptic	C02.182.550.600
Myelitis	C02.182.600
Paraparesis, Tropical Spastic	C02.182.600.600
Poliomyelitis	C02.182.600.700
Poliomyelitis, Bulbar	C02.182.600.700.600
Postpoliomyelitis Syndrome	C02.182.600.700.800
Poliomyelitis	C02.182.700
Pseudorabies	C02.182.710
Coinfection	C02.219
DNA Virus Infections	C02.256
Adenoviridae Infections	C02.256.076
Adenovirus Infections, Human	C02.256.076.045
Hepatitis, Infectious Canine	C02.256.076.381
African Swine Fever	C02.256.142
Circoviridae Infections	C02.256.200
Hepadnaviridae Infections	C02.256.430
Hepatitis B	C02.256.430.400
Hepatitis B, Chronic	C02.256.430.400.100
Herpesviridae Infections	C02.256.466
Bell Palsy	C02.256.466.087
Chickenpox	C02.256.466.175
Cytomegalovirus Infections	C02.256.466.245
Cytomegalovirus Retinitis	C02.256.466.245.150
Encephalitis, Herpes Simplex	C02.256.466.262
Encephalitis, Varicella Zoster	C02.256.466.279
Epstein-Barr Virus Infections	C02.256.466.313
Burkitt Lymphoma	C02.256.466.313.165
Infectious Mononucleosis	C02.256.466.313.400
Leukoplakia, Hairy	C02.256.466.313.500
Herpes Simplex	C02.256.466.382
Herpes Genitalis	C02.256.466.382.290
Herpes Labialis	C02.256.466.382.316
Kaposi Varicelliform Eruption	C02.256.466.382.410
Keratitis, Herpetic	C02.256.466.382.465
Keratitis, Dendritic	C02.256.466.382.465.450
Stomatitis, Herpetic	C02.256.466.382.834
Herpes Zoster	C02.256.466.423
Herpes Zoster Ophthalmicus	C02.256.466.423.466
Herpes Zoster Oticus	C02.256.466.423.733
Zoster Sine Herpete	C02.256.466.423.970
Infectious Bovine Rhinotracheitis	C02.256.466.488
Malignant Catarrh	C02.256.466.606
Marek Disease	C02.256.466.650
Pseudorabies	C02.256.466.793
Roseolovirus Infections	C02.256.466.850
Exanthema Subitum	C02.256.466.850.290
Sarcoma, Kaposi	C02.256.466.860
Papillomavirus Infections	C02.256.650
Warts	C02.256.650.810
Condylomata Acuminata	C02.256.650.810.217
Epidermodysplasia Verruciformis	C02.256.650.810.345
Parvoviridae Infections	C02.256.700
Aleutian Mink Disease	C02.256.700.091
Erythema Infectiosum	C02.256.700.300
Feline Panleukopenia	C02.256.700.363
Mink Viral Enteritis	C02.256.700.550
Polyomavirus Infections	C02.256.721
Carcinoma, Merkel Cell	C02.256.721.150
Leukoencephalopathy, Progressive Multifocal	C02.256.721.500
Poxviridae Infections	C02.256.743
Cowpox	C02.256.743.175
Ecthyma, Contagious	C02.256.743.193
Ectromelia, Infectious	C02.256.743.239
Fowlpox	C02.256.743.366
Lumpy Skin Disease	C02.256.743.494
Molluscum Contagiosum	C02.256.743.611
Monkeypox	C02.256.743.615
Myxomatosis, Infectious	C02.256.743.665
Smallpox	C02.256.743.826
Vaccinia	C02.256.743.929
Encephalitis, Viral	C02.290
Encephalitis, Arbovirus	C02.290.310
Encephalitis, California	C02.290.310.140
Encephalitis, Japanese	C02.290.310.280
Encephalitis, St. Louis	C02.290.310.406
Encephalitis, Tick-Borne	C02.290.310.530
West Nile Fever	C02.290.310.950
Encephalitis, Herpes Simplex	C02.290.325
Encephalitis, Varicella Zoster	C02.290.355
Encephalomyelitis, Equine	C02.290.450
Encephalomyelitis, Eastern Equine	C02.290.450.200
Encephalomyelitis, Venezuelan Equine	C02.290.450.225
Encephalomyelitis, Western Equine	C02.290.450.250
Leukoencephalopathy, Progressive Multifocal	C02.290.575
Subacute Sclerosing Panencephalitis	C02.290.700
Eye Infections, Viral	C02.325
Conjunctivitis, Viral	C02.325.250
Conjunctivitis, Acute Hemorrhagic	C02.325.250.250
Cytomegalovirus Retinitis	C02.325.270
Herpes Zoster Ophthalmicus	C02.325.450
Keratitis, Herpetic	C02.325.465
Keratitis, Dendritic	C02.325.465.450
Fatigue Syndrome, Chronic	C02.330
Hepatitis, Viral, Animal	C02.407
Hepatitis, Infectious Canine	C02.407.432
Rift Valley Fever	C02.407.810
Hepatitis, Viral, Human	C02.440
Hepatitis A	C02.440.420
Hepatitis B	C02.440.435
Hepatitis B, Chronic	C02.440.435.100
Hepatitis C	C02.440.440
Hepatitis C, Chronic	C02.440.440.120
Hepatitis D	C02.440.450
Hepatitis D, Chronic	C02.440.450.100
Hepatitis E	C02.440.470
Meningitis, Viral	C02.587
Lymphocytic Choriomeningitis	C02.587.580
Meningitis, Aseptic	C02.587.600
Opportunistic Infections	C02.597
AIDS-Related Opportunistic Infections	C02.597.050
Superinfection	C02.597.880
Pneumonia, Viral	C02.705
RNA Virus Infections	C02.782
Arenaviridae Infections	C02.782.082
Hemorrhagic Fever, American	C02.782.082.440
Lassa Fever	C02.782.082.545
Lymphocytic Choriomeningitis	C02.782.082.580
Astroviridae Infections	C02.782.105
Birnaviridae Infections	C02.782.123
Bunyaviridae Infections	C02.782.147
Encephalitis, California	C02.782.147.340
Hantavirus Infections	C02.782.147.420
Hantavirus Pulmonary Syndrome	C02.782.147.420.380
Hemorrhagic Fever with Renal Syndrome	C02.782.147.420.400
Hemorrhagic Fever, Crimean	C02.782.147.444
Nairobi Sheep Disease	C02.782.147.633
Phlebotomus Fever	C02.782.147.700
Rift Valley Fever	C02.782.147.810
Caliciviridae Infections	C02.782.160
Vesicular Exanthema of Swine	C02.782.160.927
Encephalitis, Arbovirus	C02.782.310
Encephalitis, California	C02.782.310.340
Encephalitis, Japanese	C02.782.310.345
Encephalitis, St. Louis	C02.782.310.350
Encephalitis, Tick-Borne	C02.782.310.360
West Nile Fever	C02.782.310.950
Flaviviridae Infections	C02.782.350
Flavivirus Infections	C02.782.350.250
Dengue	C02.782.350.250.214
Dengue Hemorrhagic Fever	C02.782.350.250.214.200
Encephalitis, Japanese	C02.782.350.250.300
Encephalitis, St. Louis	C02.782.350.250.450
Encephalitis, Tick-Borne	C02.782.350.250.500
Hemorrhagic Fever, Omsk	C02.782.350.250.560
Kyasanur Forest Disease	C02.782.350.250.635
Louping Ill	C02.782.350.250.650
West Nile Fever	C02.782.350.250.900
Yellow Fever	C02.782.350.250.980
Hepatitis C	C02.782.350.350
Hepatitis C, Chronic	C02.782.350.350.120
Pestivirus Infections	C02.782.350.675
Border Disease	C02.782.350.675.100
Bovine Virus Diarrhea-Mucosal Disease	C02.782.350.675.106
Classical Swine Fever	C02.782.350.675.200
Hemorrhagic Syndrome, Bovine	C02.782.350.675.400
Hemorrhagic Fevers, Viral	C02.782.417
Dengue	C02.782.417.214
Dengue Hemorrhagic Fever	C02.782.417.214.200
Hemorrhagic Fever, American	C02.782.417.400
Hemorrhagic Fever, Crimean	C02.782.417.412
Hemorrhagic Fever, Ebola	C02.782.417.415
Hemorrhagic Fever, Omsk	C02.782.417.435
Hemorrhagic Fever with Renal Syndrome	C02.782.417.450
Kyasanur Forest Disease	C02.782.417.475
Lassa Fever	C02.782.417.505
Marburg Virus Disease	C02.782.417.560
Rift Valley Fever	C02.782.417.762
Hepatitis D	C02.782.450
Hepatitis D, Chronic	C02.782.450.100
Hepatitis E	C02.782.455
Mononegavirales Infections	C02.782.580
Borna Disease	C02.782.580.124
Filoviridae Infections	C02.782.580.250
Hemorrhagic Fever, Ebola	C02.782.580.250.400
Marburg Virus Disease	C02.782.580.250.500
Paramyxoviridae Infections	C02.782.580.600
Avulavirus Infections	C02.782.580.600.080
Newcastle Disease	C02.782.580.600.080.600
Henipavirus Infections	C02.782.580.600.400
Morbillivirus Infections	C02.782.580.600.500
Distemper	C02.782.580.600.500.285
Measles	C02.782.580.600.500.500
Subacute Sclerosing Panencephalitis	C02.782.580.600.500.500.800
Peste-des-Petits-Ruminants	C02.782.580.600.500.600
Rinderpest	C02.782.580.600.500.700
Respirovirus Infections	C02.782.580.600.600
Pasteurellosis, Pneumonic	C02.782.580.600.600.648
Pneumovirus Infections	C02.782.580.600.620
Respiratory Syncytial Virus Infections	C02.782.580.600.620.750
Rubulavirus Infections	C02.782.580.600.680
Mumps	C02.782.580.600.680.500
Rhabdoviridae Infections	C02.782.580.830
Ephemeral Fever	C02.782.580.830.375
Hemorrhagic Septicemia, Viral	C02.782.580.830.450
Rabies	C02.782.580.830.750
Vesicular Stomatitis	C02.782.580.830.825
Nidovirales Infections	C02.782.600
Arterivirus Infections	C02.782.600.100
Porcine Reproductive and Respiratory Syndrome	C02.782.600.100.700
Coronaviridae Infections	C02.782.600.550
Coronavirus Infections	C02.782.600.550.200
Enteritis, Transmissible, of Turkeys	C02.782.600.550.200.325
Feline Infectious Peritonitis	C02.782.600.550.200.360
Gastroenteritis, Transmissible, of Swine	C02.782.600.550.200.400
Severe Acute Respiratory Syndrome	C02.782.600.550.200.750
Torovirus Infections	C02.782.600.550.800
Orthomyxoviridae Infections	C02.782.620
Influenza, Human	C02.782.620.365
Influenza in Birds	C02.782.620.375
Picornaviridae Infections	C02.782.687
Cardiovirus Infections	C02.782.687.150
Common Cold	C02.782.687.207
Enterovirus Infections	C02.782.687.359
Conjunctivitis, Acute Hemorrhagic	C02.782.687.359.201
Coxsackievirus Infections	C02.782.687.359.213
Conjunctivitis, Acute Hemorrhagic	C02.782.687.359.213.165
Hand, Foot and Mouth Disease	C02.782.687.359.213.331
Herpangina	C02.782.687.359.213.466
Pleurodynia, Epidemic	C02.782.687.359.213.737
Echovirus Infections	C02.782.687.359.347
Encephalomyelitis, Enzootic Porcine	C02.782.687.359.456
Hepatitis A	C02.782.687.359.500
Poliomyelitis	C02.782.687.359.764
Poliomyelitis, Bulbar	C02.782.687.359.764.614
Postpoliomyelitis Syndrome	C02.782.687.359.764.650
Swine Vesicular Disease	C02.782.687.359.855
Foot-and-Mouth Disease	C02.782.687.484
Reoviridae Infections	C02.782.791
African Horse Sickness	C02.782.791.142
Bluetongue	C02.782.791.315
Colorado Tick Fever	C02.782.791.482
Rotavirus Infections	C02.782.791.814
Retroviridae Infections	C02.782.815
Avian Leukosis	C02.782.815.096
Deltaretrovirus Infections	C02.782.815.200
Enzootic Bovine Leukosis	C02.782.815.200.260
HTLV-I Infections	C02.782.815.200.470
Paraparesis, Tropical Spastic	C02.782.815.200.470.710
HTLV-II Infections	C02.782.815.200.480
Lentivirus Infections	C02.782.815.616
Equine Infectious Anemia	C02.782.815.616.300
Feline Acquired Immunodeficiency Syndrome	C02.782.815.616.350
HIV Infections	C02.782.815.616.400
Acquired Immunodeficiency Syndrome	C02.782.815.616.400.040
AIDS Arteritis, Central Nervous System	C02.782.815.616.400.048
AIDS-Associated Nephropathy	C02.782.815.616.400.050
AIDS Dementia Complex	C02.782.815.616.400.070
AIDS-Related Complex	C02.782.815.616.400.080
AIDS-Related Opportunistic Infections	C02.782.815.616.400.100
HIV-Associated Lipodystrophy Syndrome	C02.782.815.616.400.400
HIV Enteropathy	C02.782.815.616.400.480
HIV Seropositivity	C02.782.815.616.400.500
HIV Wasting Syndrome	C02.782.815.616.400.520
Pneumonia, Progressive Interstitial, of Sheep	C02.782.815.616.660
Simian Acquired Immunodeficiency Syndrome	C02.782.815.616.850
Visna	C02.782.815.616.900
Leukemia, Feline	C02.782.815.622
Murine Acquired Immunodeficiency Syndrome	C02.782.815.650
Pulmonary Adenomatosis, Ovine	C02.782.815.725
Sarcoma, Avian	C02.782.815.800
Togaviridae Infections	C02.782.930
Alphavirus Infections	C02.782.930.100
Encephalomyelitis, Equine	C02.782.930.100.370
Encephalomyelitis, Eastern Equine	C02.782.930.100.370.162
Encephalomyelitis, Venezuelan Equine	C02.782.930.100.370.325
Encephalomyelitis, Western Equine	C02.782.930.100.370.662
Rubivirus Infections	C02.782.930.700
Rubella	C02.782.930.700.700
Rubella Syndrome, Congenital	C02.782.930.700.700.700
Sexually Transmitted Diseases	C02.800
Sexually Transmitted Diseases, Viral	C02.800.801
Condylomata Acuminata	C02.800.801.220
Herpes Genitalis	C02.800.801.350
HIV Infections	C02.800.801.400
Acquired Immunodeficiency Syndrome	C02.800.801.400.040
AIDS Arteritis, Central Nervous System	C02.800.801.400.048
AIDS-Associated Nephropathy	C02.800.801.400.050
AIDS Dementia Complex	C02.800.801.400.070
AIDS-Related Complex	C02.800.801.400.080
HIV-Associated Lipodystrophy Syndrome	C02.800.801.400.400
HIV Enteropathy	C02.800.801.400.480
HIV Seropositivity	C02.800.801.400.500
HIV Wasting Syndrome	C02.800.801.400.520
Skin Diseases, Viral	C02.825
Erythema Infectiosum	C02.825.260
Exanthema Subitum	C02.825.290
Herpes Simplex	C02.825.320
Herpes Labialis	C02.825.320.320
Kaposi Varicelliform Eruption	C02.825.320.410
Molluscum Contagiosum	C02.825.550
Warts	C02.825.810
Condylomata Acuminata	C02.825.810.110
Epidermodysplasia Verruciformis	C02.825.810.260
Slow Virus Diseases	C02.839
Acquired Immunodeficiency Syndrome	C02.839.040
AIDS-Related Complex	C02.839.080
Aleutian Mink Disease	C02.839.091
Equine Infectious Anemia	C02.839.375
Feline Acquired Immunodeficiency Syndrome	C02.839.400
Leukoencephalopathy, Progressive Multifocal	C02.839.550
Pneumonia, Progressive Interstitial, of Sheep	C02.839.660
Simian Acquired Immunodeficiency Syndrome	C02.839.850
Subacute Sclerosing Panencephalitis	C02.839.862
Visna	C02.839.900
Tumor Virus Infections	C02.928
Avian Leukosis	C02.928.120
Carcinoma, Merkel Cell	C02.928.216
Epstein-Barr Virus Infections	C02.928.313
Burkitt Lymphoma	C02.928.313.165
Marek Disease	C02.928.489
Murine Acquired Immunodeficiency Syndrome	C02.928.650
Papillomavirus Infections	C02.928.725
Pulmonary Adenomatosis, Ovine	C02.928.740
Sarcoma, Avian	C02.928.800
Warts	C02.928.914
Condylomata Acuminata	C02.928.914.217
Epidermodysplasia Verruciformis	C02.928.914.345
Viremia	C02.937
Zoonoses	C02.968
Parasitic Diseases	C03
Central Nervous System Parasitic Infections	C03.105
Central Nervous System Helminthiasis	C03.105.250
Neurocysticercosis	C03.105.250.550
Neuroschistosomiasis	C03.105.250.600
Central Nervous System Protozoal Infections	C03.105.300
Malaria, Cerebral	C03.105.300.500
Toxoplasmosis, Cerebral	C03.105.300.800
Eye Infections, Parasitic	C03.300
Acanthamoeba Keratitis	C03.300.125
Onchocerciasis, Ocular	C03.300.562
Toxoplasmosis, Ocular	C03.300.781
Helminthiasis	C03.335
Cestode Infections	C03.335.190
Diphyllobothriasis	C03.335.190.304
Sparganosis	C03.335.190.304.780
Echinococcosis	C03.335.190.396
Echinococcosis, Hepatic	C03.335.190.396.314
Echinococcosis, Pulmonary	C03.335.190.396.480
Hymenolepiasis	C03.335.190.519
Monieziasis	C03.335.190.628
Taeniasis	C03.335.190.902
Cysticercosis	C03.335.190.902.185
Neurocysticercosis	C03.335.190.902.185.550
Helminthiasis, Animal	C03.335.349
Dictyocaulus Infections	C03.335.349.315
Dirofilariasis	C03.335.349.320
Fascioloidiasis	C03.335.349.444
Monieziasis	C03.335.349.656
Setariasis	C03.335.349.820
Strongyle Infections, Equine	C03.335.349.840
Toxocariasis	C03.335.349.868
Nematode Infections	C03.335.508
Adenophorea Infections	C03.335.508.100
Enoplida Infections	C03.335.508.100.275
Trichinellosis	C03.335.508.100.275.882
Trichuriasis	C03.335.508.100.275.895
Larva Migrans	C03.335.508.523
Larva Migrans, Visceral	C03.335.508.523.780
Secernentea Infections	C03.335.508.700
Ascaridida Infections	C03.335.508.700.100
Anisakiasis	C03.335.508.700.100.060
Ascariasis	C03.335.508.700.100.070
Ascaridiasis	C03.335.508.700.100.080
Toxascariasis	C03.335.508.700.100.850
Toxocariasis	C03.335.508.700.100.868
Larva Migrans, Visceral	C03.335.508.700.100.868.420
Oxyurida Infections	C03.335.508.700.550
Oxyuriasis	C03.335.508.700.550.550
Enterobiasis	C03.335.508.700.550.550.375
Rhabditida Infections	C03.335.508.700.700
Strongyloidiasis	C03.335.508.700.700.799
Spirurida Infections	C03.335.508.700.750
Dracunculiasis	C03.335.508.700.750.299
Filariasis	C03.335.508.700.750.361
Dipetalonema Infections	C03.335.508.700.750.361.275
Dirofilariasis	C03.335.508.700.750.361.290
Elephantiasis, Filarial	C03.335.508.700.750.361.350
Loiasis	C03.335.508.700.750.361.518
Mansonelliasis	C03.335.508.700.750.361.588
Onchocerciasis	C03.335.508.700.750.361.699
Onchocerciasis, Ocular	C03.335.508.700.750.361.699.500
Setariasis	C03.335.508.700.750.361.852
Gnathostomiasis	C03.335.508.700.750.380
Strongylida Infections	C03.335.508.700.775
Hookworm Infections	C03.335.508.700.775.455
Ancylostomiasis	C03.335.508.700.775.455.154
Necatoriasis	C03.335.508.700.775.455.683
Oesophagostomiasis	C03.335.508.700.775.583
Strongyle Infections, Equine	C03.335.508.700.775.773
Trichostrongyloidiasis	C03.335.508.700.775.825
Dictyocaulus Infections	C03.335.508.700.775.825.315
Haemonchiasis	C03.335.508.700.775.825.400
Ostertagiasis	C03.335.508.700.775.825.580
Trichostrongylosis	C03.335.508.700.775.825.842
Trematode Infections	C03.335.865
Clonorchiasis	C03.335.865.148
Dicrocoeliasis	C03.335.865.224
Echinostomiasis	C03.335.865.282
Fascioliasis	C03.335.865.354
Fascioloidiasis	C03.335.865.399
Opisthorchiasis	C03.335.865.685
Paragonimiasis	C03.335.865.741
Schistosomiasis	C03.335.865.859
Neuroschistosomiasis	C03.335.865.859.213
Schistosomiasis haematobia	C03.335.865.859.427
Schistosomiasis japonica	C03.335.865.859.521
Schistosomiasis mansoni	C03.335.865.859.576
Intestinal Diseases, Parasitic	C03.432
Anisakiasis	C03.432.060
Balantidiasis	C03.432.146
Blastocystis Infections	C03.432.250
Cryptosporidiosis	C03.432.269
Dientamoebiasis	C03.432.275
Dysentery, Amebic	C03.432.396
Giardiasis	C03.432.481
Liver Diseases, Parasitic	C03.518
Echinococcosis, Hepatic	C03.518.314
Fascioliasis	C03.518.424
Liver Abscess, Amebic	C03.518.600
Lung Diseases, Parasitic	C03.582
Echinococcosis, Pulmonary	C03.582.314
Mesomycetozoea Infections	C03.600
Rhinosporidiosis	C03.600.700
Opportunistic Infections	C03.684
AIDS-Related Opportunistic Infections	C03.684.050
Superinfection	C03.684.880
Parasitemia	C03.695
Parasitic Diseases, Animal	C03.701
Babesiosis	C03.701.188
Helminthiasis, Animal	C03.701.377
Dictyocaulus Infections	C03.701.377.315
Dirofilariasis	C03.701.377.320
Fascioloidiasis	C03.701.377.444
Monieziasis	C03.701.377.656
Setariasis	C03.701.377.820
Strongyle Infections, Equine	C03.701.377.840
Toxocariasis	C03.701.377.868
Protozoan Infections, Animal	C03.701.688
Babesiosis	C03.701.688.122
Cryptosporidiosis	C03.701.688.235
Dourine	C03.701.688.367
Theileriasis	C03.701.688.735
Toxoplasmosis, Animal	C03.701.688.817
Trypanosomiasis, Bovine	C03.701.688.896
Pregnancy Complications, Parasitic	C03.718
Protozoan Infections	C03.752
Amebiasis	C03.752.049
Acanthamoeba Keratitis	C03.752.049.203
Blastocystis Infections	C03.752.049.250
Dysentery, Amebic	C03.752.049.328
Entamoebiasis	C03.752.049.407
Liver Abscess, Amebic	C03.752.049.703
Central Nervous System Protozoal Infections	C03.752.100
Ciliophora Infections	C03.752.200
Balantidiasis	C03.752.200.146
Coccidiosis	C03.752.250
Cryptosporidiosis	C03.752.250.269
Cyclosporiasis	C03.752.250.280
Isosporiasis	C03.752.250.410
Sarcocystosis	C03.752.250.634
Toxoplasmosis	C03.752.250.800
Toxoplasmosis, Animal	C03.752.250.800.110
Toxoplasmosis, Cerebral	C03.752.250.800.250
Toxoplasmosis, Congenital	C03.752.250.800.445
Toxoplasmosis, Ocular	C03.752.250.800.640
Dientamoebiasis	C03.752.275
Euglenozoa Infections	C03.752.300
Dourine	C03.752.300.200
Leishmaniasis	C03.752.300.500
Leishmaniasis, Cutaneous	C03.752.300.500.400
Leishmaniasis, Diffuse Cutaneous	C03.752.300.500.400.350
Leishmaniasis, Mucocutaneous	C03.752.300.500.400.385
Leishmaniasis, Visceral	C03.752.300.500.510
Trypanosomiasis	C03.752.300.900
Chagas Disease	C03.752.300.900.200
Chagas Cardiomyopathy	C03.752.300.900.200.190
Dourine	C03.752.300.900.226
Trypanosomiasis, African	C03.752.300.900.719
Trypanosomiasis, Bovine	C03.752.300.900.802
Giardiasis	C03.752.400
Malaria	C03.752.530
Malaria, Avian	C03.752.530.606
Malaria, Cerebral	C03.752.530.620
Malaria, Falciparum	C03.752.530.650
Blackwater Fever	C03.752.530.650.228
Malaria, Cerebral	C03.752.530.650.675
Malaria, Vivax	C03.752.530.700
Protozoan Infections, Animal	C03.752.625
Babesiosis	C03.752.625.122
Cryptosporidiosis	C03.752.625.235
Dourine	C03.752.625.367
Theileriasis	C03.752.625.735
Toxoplasmosis, Animal	C03.752.625.817
Trypanosomiasis, Bovine	C03.752.625.896
Tick-Borne Diseases	C03.752.875
Babesiosis	C03.752.875.175
Theileriasis	C03.752.875.850
Trichomonas Infections	C03.752.890
Trichomonas Vaginitis	C03.752.890.633
Skin Diseases, Parasitic	C03.858
Ectoparasitic Infestations	C03.858.211
Flea Infestations	C03.858.211.250
Tungiasis	C03.858.211.250.800
Lice Infestations	C03.858.211.465
Mite Infestations	C03.858.211.480
Scabies	C03.858.211.480.708
Trombiculiasis	C03.858.211.480.869
Myiasis	C03.858.211.503
Hypodermyiasis	C03.858.211.503.398
Screw Worm Infection	C03.858.211.503.744
Tick Infestations	C03.858.211.857
Larva Migrans	C03.858.424
Leishmaniasis	C03.858.560
Leishmaniasis, Cutaneous	C03.858.560.400
Leishmaniasis, Diffuse Cutaneous	C03.858.560.400.350
Leishmaniasis, Mucocutaneous	C03.858.560.400.385
Onchocerciasis	C03.858.650
Zoonoses	C03.908
Pythiosis	C03.908.650
Neoplasms	C04
Cysts	C04.182
Arachnoid Cysts	C04.182.044
Bone Cysts	C04.182.089
Bone Cysts, Aneurysmal	C04.182.089.265
Jaw Cysts	C04.182.089.530
Nonodontogenic Cysts	C04.182.089.530.660
Odontogenic Cysts	C04.182.089.530.690
Basal Cell Nevus Syndrome	C04.182.089.530.690.150
Dentigerous Cyst	C04.182.089.530.690.310
Odontogenic Cyst, Calcifying	C04.182.089.530.690.605
Periodontal Cyst	C04.182.089.530.690.790
Radicular Cyst	C04.182.089.530.690.790.820
Branchioma	C04.182.117
Breast Cyst	C04.182.156
Bronchogenic Cyst	C04.182.195
Chalazion	C04.182.197
Choledochal Cyst	C04.182.198
Colloid Cysts	C04.182.199
Dermoid Cyst	C04.182.201
Epidermal Cyst	C04.182.254
Esophageal Cyst	C04.182.281
Follicular Cyst	C04.182.300
Ganglion Cysts	C04.182.347
Lymphocele	C04.182.430
Mediastinal Cyst	C04.182.444
Mesenteric Cyst	C04.182.473
Mucocele	C04.182.511
Ovarian Cysts	C04.182.612
Polycystic Ovary Syndrome	C04.182.612.765
Pancreatic Cyst	C04.182.640
Pancreatic Pseudocyst	C04.182.640.692
Parovarian Cyst	C04.182.668
Pilonidal Sinus	C04.182.710
Ranula	C04.182.766
Synovial Cyst	C04.182.867
Popliteal Cyst	C04.182.867.500
Tarlov Cysts	C04.182.872
Thyroglossal Cyst	C04.182.902
Urachal Cyst	C04.182.946
Hamartoma	C04.445
Hamartoma Syndrome, Multiple	C04.445.435
Proteus Syndrome	C04.445.435.500
Pallister-Hall Syndrome	C04.445.622
Tuberous Sclerosis	C04.445.810
Neoplasms by Histologic Type	C04.557
Histiocytic Disorders, Malignant	C04.557.227
Dendritic Cell Sarcoma, Follicular	C04.557.227.190
Dendritic Cell Sarcoma, Interdigitating	C04.557.227.199
Histiocytic Sarcoma	C04.557.227.380
Langerhans Cell Sarcoma	C04.557.227.500
Leukemia	C04.557.337
Enzootic Bovine Leukosis	C04.557.337.100
Leukemia, Experimental	C04.557.337.372
Avian Leukosis	C04.557.337.372.216
Leukemia L1210	C04.557.337.372.594
Leukemia L5178	C04.557.337.372.602
Leukemia P388	C04.557.337.372.782
Leukemia, Feline	C04.557.337.385
Leukemia, Hairy Cell	C04.557.337.415
Leukemia, Lymphoid	C04.557.337.428
Leukemia, B-Cell	C04.557.337.428.080
Leukemia, Lymphocytic, Chronic, B-Cell	C04.557.337.428.080.125
Leukemia, Prolymphocytic, B-Cell	C04.557.337.428.080.562
Leukemia, Biphenotypic, Acute	C04.557.337.428.100
Leukemia, Prolymphocytic	C04.557.337.428.565
Leukemia, Prolymphocytic, B-Cell	C04.557.337.428.565.745
Leukemia, Prolymphocytic, T-Cell	C04.557.337.428.565.750
Leukemia, T-Cell	C04.557.337.428.580
Leukemia, Large Granular Lymphocytic	C04.557.337.428.580.049
Leukemia-Lymphoma, Adult T-Cell	C04.557.337.428.580.100
Leukemia, Prolymphocytic, T-Cell	C04.557.337.428.580.125
Precursor Cell Lymphoblastic Leukemia-Lymphoma	C04.557.337.428.600
Precursor B-Cell Lymphoblastic Leukemia-Lymphoma	C04.557.337.428.600.600
Precursor T-Cell Lymphoblastic Leukemia-Lymphoma	C04.557.337.428.600.620
Leukemia, Mast-Cell	C04.557.337.440
Leukemia, Myeloid	C04.557.337.539
Leukemia, Myelogenous, Chronic, BCR-ABL Positive	C04.557.337.539.250
Blast Crisis	C04.557.337.539.250.100
Leukemia, Myeloid, Accelerated Phase	C04.557.337.539.250.300
Leukemia, Myeloid, Chronic-Phase	C04.557.337.539.250.400
Leukemia, Myeloid, Chronic, Atypical, BCR-ABL Negative	C04.557.337.539.300
Leukemia, Myelomonocytic, Acute	C04.557.337.539.520
Leukemia, Myelomonocytic, Chronic	C04.557.337.539.522
Leukemia, Myelomonocytic, Juvenile	C04.557.337.539.525
Leukemia, Myeloid, Acute	C04.557.337.539.550
Leukemia, Basophilic, Acute	C04.557.337.539.550.125
Leukemia, Eosinophilic, Acute	C04.557.337.539.550.300
Leukemia, Erythroblastic, Acute	C04.557.337.539.550.325
Leukemia, Mast-Cell	C04.557.337.539.550.440
Leukemia, Megakaryoblastic, Acute	C04.557.337.539.550.450
Leukemia, Monocytic, Acute	C04.557.337.539.550.484
Leukemia, Promyelocytic, Acute	C04.557.337.539.550.700
Sarcoma, Myeloid	C04.557.337.539.775
Leukemia, Plasma Cell	C04.557.337.595
Leukemia, Radiation-Induced	C04.557.337.650
Lymphatic Vessel Tumors	C04.557.375
Lymphangioma	C04.557.375.450
Lymphangioma, Cystic	C04.557.375.450.450
Lymphangiomyoma	C04.557.375.460
Lymphangioleiomyomatosis	C04.557.375.460.465
Lymphangiosarcoma	C04.557.375.480
Lymphoma	C04.557.386
Composite Lymphoma	C04.557.386.150
Hodgkin Disease	C04.557.386.355
Immunoproliferative Small Intestinal Disease	C04.557.386.390
Lymphoma, Non-Hodgkin	C04.557.386.480
Burkitt Lymphoma	C04.557.386.480.100
Lymphoma, B-Cell	C04.557.386.480.150
Burkitt Lymphoma	C04.557.386.480.150.165
Lymphoma, AIDS-Related	C04.557.386.480.150.450
Lymphoma, B-Cell, Marginal Zone	C04.557.386.480.150.570
Lymphoma, Large B-Cell, Diffuse	C04.557.386.480.150.585
Lymphoma, Primary Effusion	C04.557.386.480.150.592
Lymphomatoid Granulomatosis	C04.557.386.480.150.600
Lymphoma, Follicular	C04.557.386.480.350
Lymphoma, Large-Cell, Anaplastic	C04.557.386.480.487
Lymphoma, Large-Cell, Immunoblastic	C04.557.386.480.493
Lymphoma, Mantle-Cell	C04.557.386.480.525
Lymphoma, T-Cell	C04.557.386.480.750
Enteropathy-Associated T-Cell Lymphoma	C04.557.386.480.750.099
Lymphoma, Extranodal NK-T-Cell	C04.557.386.480.750.199
Lymphoma, Large-Cell, Anaplastic	C04.557.386.480.750.399
Lymphoma, T-Cell, Cutaneous	C04.557.386.480.750.800
Lymphoma, Primary Cutaneous Anaplastic Large Cell	C04.557.386.480.750.800.507
Lymphomatoid Papulosis	C04.557.386.480.750.800.528
Mycosis Fungoides	C04.557.386.480.750.800.550
Pagetoid Reticulosis	C04.557.386.480.750.800.550.600
Sezary Syndrome	C04.557.386.480.750.800.775
Lymphoma, T-Cell, Peripheral	C04.557.386.480.750.825
Neoplasms, Complex and Mixed	C04.557.435
Adenolymphoma	C04.557.435.075
Adenoma, Pleomorphic	C04.557.435.090
Adenomyoepithelioma	C04.557.435.108
Adenomyoma	C04.557.435.110
Adenosarcoma	C04.557.435.135
Carcinoma, Adenosquamous	C04.557.435.250
Carcinosarcoma	C04.557.435.290
Carcinoma 256, Walker	C04.557.435.290.210
Composite Lymphoma	C04.557.435.295
Hepatoblastoma	C04.557.435.380
Mesenchymoma	C04.557.435.500
Mixed Tumor, Malignant	C04.557.435.525
Mixed Tumor, Mesodermal	C04.557.435.530
Mixed Tumor, Mullerian	C04.557.435.540
Myoepithelioma	C04.557.435.585
Wilms Tumor	C04.557.435.595
Denys-Drash Syndrome	C04.557.435.595.220
WAGR Syndrome	C04.557.435.595.950
Nephroma, Mesoblastic	C04.557.435.600
Pulmonary Blastoma	C04.557.435.675
Rhabdoid Tumor	C04.557.435.710
Sarcoma, Endometrial Stromal	C04.557.435.775
Thymoma	C04.557.435.850
Neoplasms, Connective and Soft Tissue	C04.557.450
Neoplasms, Adipose Tissue	C04.557.450.550
Angiolipoma	C04.557.450.550.100
Angiomyolipoma	C04.557.450.550.125
Lipoma	C04.557.450.550.400
Liposarcoma	C04.557.450.550.420
Liposarcoma, Myxoid	C04.557.450.550.420.425
Myelolipoma	C04.557.450.550.710
Neoplasms, Connective Tissue	C04.557.450.565
Chondroblastoma	C04.557.450.565.250
Chondroma	C04.557.450.565.265
Chondromatosis	C04.557.450.565.265.270
Chondrosarcoma	C04.557.450.565.280
Chondrosarcoma, Mesenchymal	C04.557.450.565.280.280
Endometrial Stromal Tumors	C04.557.450.565.325
Gastrointestinal Stromal Tumors	C04.557.450.565.370
Giant Cell Tumors	C04.557.450.565.380
Giant Cell Tumor of Bone	C04.557.450.565.380.380
Mastocytosis	C04.557.450.565.465
Mast-Cell Sarcoma	C04.557.450.565.465.124
Mastocytoma	C04.557.450.565.465.249
Mastocytoma, Skin	C04.557.450.565.465.249.500
Mastocytosis, Cutaneous	C04.557.450.565.465.500
Mastocytoma, Skin	C04.557.450.565.465.500.500
Urticaria Pigmentosa	C04.557.450.565.465.500.850
Mastocytosis, Systemic	C04.557.450.565.465.750
Leukemia, Mast-Cell	C04.557.450.565.465.750.500
Myofibroma	C04.557.450.565.540
Myxoma	C04.557.450.565.550
Carney Complex	C04.557.450.565.550.312
Neurothekeoma	C04.557.450.565.550.625
Myxosarcoma	C04.557.450.565.560
Neoplasms, Bone Tissue	C04.557.450.565.575
Fibroma, Ossifying	C04.557.450.565.575.400
Giant Cell Tumor of Bone	C04.557.450.565.575.420
Osteoblastoma	C04.557.450.565.575.600
Osteochondroma	C04.557.450.565.575.610
Osteochondromatosis	C04.557.450.565.575.610.615
Exostoses, Multiple Hereditary	C04.557.450.565.575.610.615.325
Osteoma	C04.557.450.565.575.625
Osteoma, Osteoid	C04.557.450.565.575.625.625
Osteosarcoma	C04.557.450.565.575.650
Osteosarcoma, Juxtacortical	C04.557.450.565.575.650.655
Sarcoma, Ewing	C04.557.450.565.575.650.800
Neoplasms, Fibrous Tissue	C04.557.450.565.590
Fibroma	C04.557.450.565.590.340
Fibroma, Desmoplastic	C04.557.450.565.590.340.345
Fibroma, Ossifying	C04.557.450.565.590.340.360
Fibromatosis, Abdominal	C04.557.450.565.590.340.400
Fibromatosis, Aggressive	C04.557.450.565.590.340.410
Fibrosarcoma	C04.557.450.565.590.350
Dermatofibrosarcoma	C04.557.450.565.590.350.320
Neurofibrosarcoma	C04.557.450.565.590.350.590
Histiocytoma	C04.557.450.565.590.425
Histiocytoma, Benign Fibrous	C04.557.450.565.590.425.350
Histiocytoma, Malignant Fibrous	C04.557.450.565.590.425.360
Myofibromatosis	C04.557.450.565.590.550
Neoplasms, Fibroepithelial	C04.557.450.565.590.595
Adenofibroma	C04.557.450.565.590.595.050
Brenner Tumor	C04.557.450.565.590.595.150
Fibroadenoma	C04.557.450.565.590.595.350
Solitary Fibrous Tumors	C04.557.450.565.590.797
Solitary Fibrous Tumor, Pleural	C04.557.450.565.590.797.750
Sarcoma, Clear Cell	C04.557.450.565.800
Sarcoma, Small Cell	C04.557.450.565.825
Sarcoma, Synovial	C04.557.450.565.835
Neoplasms, Muscle Tissue	C04.557.450.590
Granular Cell Tumor	C04.557.450.590.350
Leiomyoma	C04.557.450.590.450
Angiomyoma	C04.557.450.590.450.125
Leiomyoma, Epithelioid	C04.557.450.590.450.455
Leiomyomatosis	C04.557.450.590.450.465
Leiomyosarcoma	C04.557.450.590.455
Myoma	C04.557.450.590.540
Rhabdomyoma	C04.557.450.590.540.700
Myosarcoma	C04.557.450.590.550
Rhabdomyosarcoma	C04.557.450.590.550.660
Rhabdomyosarcoma, Alveolar	C04.557.450.590.550.660.665
Rhabdomyosarcoma, Embryonal	C04.557.450.590.550.660.675
Sarcoma, Alveolar Soft Part	C04.557.450.590.775
Smooth Muscle Tumor	C04.557.450.590.800
Perivascular Epithelioid Cell Neoplasms	C04.557.450.692
Angiomyolipoma	C04.557.450.692.249
Lymphangioleiomyomatosis	C04.557.450.692.500
Sarcoma	C04.557.450.795
Adenosarcoma	C04.557.450.795.135
Carcinosarcoma	C04.557.450.795.290
Carcinoma 256, Walker	C04.557.450.795.290.210
Chondrosarcoma	C04.557.450.795.300
Chondrosarcoma, Mesenchymal	C04.557.450.795.300.280
Desmoplastic Small Round Cell Tumor	C04.557.450.795.315
Endometrial Stromal Tumors	C04.557.450.795.332
Sarcoma, Endometrial Stromal	C04.557.450.795.332.500
Fibrosarcoma	C04.557.450.795.350
Dermatofibrosarcoma	C04.557.450.795.350.320
Neurofibrosarcoma	C04.557.450.795.350.590
Hemangiosarcoma	C04.557.450.795.390
Histiocytoma, Malignant Fibrous	C04.557.450.795.400
Leiomyosarcoma	C04.557.450.795.455
Liposarcoma	C04.557.450.795.465
Liposarcoma, Myxoid	C04.557.450.795.465.425
Lymphangiosarcoma	C04.557.450.795.480
Mixed Tumor, Mesodermal	C04.557.450.795.530
Myosarcoma	C04.557.450.795.550
Rhabdomyosarcoma	C04.557.450.795.550.660
Rhabdomyosarcoma, Alveolar	C04.557.450.795.550.660.665
Rhabdomyosarcoma, Embryonal	C04.557.450.795.550.660.675
Myxosarcoma	C04.557.450.795.560
Osteosarcoma	C04.557.450.795.620
Osteosarcoma, Juxtacortical	C04.557.450.795.620.655
Sarcoma, Ewing	C04.557.450.795.620.800
Phyllodes Tumor	C04.557.450.795.650
Sarcoma, Alveolar Soft Part	C04.557.450.795.775
Sarcoma, Clear Cell	C04.557.450.795.800
Sarcoma, Experimental	C04.557.450.795.830
Sarcoma 37	C04.557.450.795.830.760
Sarcoma 180	C04.557.450.795.830.780
Sarcoma, Avian	C04.557.450.795.830.800
Sarcoma, Yoshida	C04.557.450.795.830.850
Sarcoma, Kaposi	C04.557.450.795.850
Sarcoma, Myeloid	C04.557.450.795.853
Sarcoma, Small Cell	C04.557.450.795.870
Sarcoma, Synovial	C04.557.450.795.875
Neoplasms, Germ Cell and Embryonal	C04.557.465
Carcinoma, Embryonal	C04.557.465.200
Chordoma	C04.557.465.220
Germinoma	C04.557.465.330
Dysgerminoma	C04.557.465.330.300
Seminoma	C04.557.465.330.800
Gonadoblastoma	C04.557.465.420
Mesonephroma	C04.557.465.510
Endodermal Sinus Tumor	C04.557.465.510.350
Neuroectodermal Tumors	C04.557.465.625
Craniopharyngioma	C04.557.465.625.200
Neoplasms, Neuroepithelial	C04.557.465.625.600
Ganglioneuroma	C04.557.465.625.600.355
Glioma	C04.557.465.625.600.380
Astrocytoma	C04.557.465.625.600.380.080
Glioblastoma	C04.557.465.625.600.380.080.335
Optic Nerve Glioma	C04.557.465.625.600.380.080.667
Pontine Glioma	C04.557.465.625.600.380.080.680
Ependymoma	C04.557.465.625.600.380.290
Glioma, Subependymal	C04.557.465.625.600.380.290.390
Ganglioglioma	C04.557.465.625.600.380.350
Gliosarcoma	C04.557.465.625.600.380.400
Medulloblastoma	C04.557.465.625.600.380.515
Oligodendroglioma	C04.557.465.625.600.380.590
Optic Nerve Glioma	C04.557.465.625.600.380.795
Pontine Glioma	C04.557.465.625.600.380.810
Neurocytoma	C04.557.465.625.600.580
Neuroectodermal Tumors, Primitive	C04.557.465.625.600.590
Medulloblastoma	C04.557.465.625.600.590.500
Neuroectodermal Tumors, Primitive, Peripheral	C04.557.465.625.600.590.650
Neuroblastoma	C04.557.465.625.600.590.650.550
Esthesioneuroblastoma, Olfactory	C04.557.465.625.600.590.650.550.150
Ganglioneuroblastoma	C04.557.465.625.600.590.650.550.300
Pinealoma	C04.557.465.625.600.657
Retinoblastoma	C04.557.465.625.600.725
Neuroectodermal Tumor, Melanotic	C04.557.465.625.630
Neuroendocrine Tumors	C04.557.465.625.650
Adenoma, Acidophil	C04.557.465.625.650.025
Adenoma, Basophil	C04.557.465.625.650.075
Adenoma, Chromophobe	C04.557.465.625.650.095
Apudoma	C04.557.465.625.650.135
Carcinoid Tumor	C04.557.465.625.650.200
Malignant Carcinoid Syndrome	C04.557.465.625.650.200.500
Carcinoid Heart Disease	C04.557.465.625.650.200.500.205
Carcinoma, Neuroendocrine	C04.557.465.625.650.240
Carcinoma, Medullary	C04.557.465.625.650.240.315
Carcinoma, Merkel Cell	C04.557.465.625.650.240.325
Somatostatinoma	C04.557.465.625.650.240.695
Vipoma	C04.557.465.625.650.240.847
Melanoma	C04.557.465.625.650.510
Hutchinsons Melanotic Freckle	C04.557.465.625.650.510.385
Melanoma, Amelanotic	C04.557.465.625.650.510.515
Melanoma, Experimental	C04.557.465.625.650.510.525
Neurilemmoma	C04.557.465.625.650.595
Neuroma, Acoustic	C04.557.465.625.650.595.610
Neurofibromatosis 2	C04.557.465.625.650.595.610.500
Paraganglioma	C04.557.465.625.650.700
Paraganglioma, Extra-Adrenal	C04.557.465.625.650.700.705
Carotid Body Tumor	C04.557.465.625.650.700.705.220
Glomus Jugulare Tumor	C04.557.465.625.650.700.705.340
Glomus Tympanicum Tumor	C04.557.465.625.650.700.705.360
Pheochromocytoma	C04.557.465.625.650.700.725
Teratocarcinoma	C04.557.465.900
Teratoma	C04.557.465.910
Dermoid Cyst	C04.557.465.910.250
Struma Ovarii	C04.557.465.910.850
Trophoblastic Neoplasms	C04.557.465.955
Choriocarcinoma	C04.557.465.955.207
Choriocarcinoma, Non-gestational	C04.557.465.955.207.750
Trophoblastic Tumor, Placental Site	C04.557.465.955.207.875
Gestational Trophoblastic Disease	C04.557.465.955.416
Choriocarcinoma	C04.557.465.955.416.202
Trophoblastic Tumor, Placental Site	C04.557.465.955.416.202.875
Hydatidiform Mole	C04.557.465.955.416.812
Hydatidiform Mole, Invasive	C04.557.465.955.416.812.500
Neoplasms, Glandular and Epithelial	C04.557.470
Adenoma	C04.557.470.035
ACTH-Secreting Pituitary Adenoma	C04.557.470.035.012
Adenoma, Acidophil	C04.557.470.035.025
Adenoma, Basophil	C04.557.470.035.075
Adenoma, Bile Duct	C04.557.470.035.085
Adenoma, Chromophobe	C04.557.470.035.095
Adenoma, Islet Cell	C04.557.470.035.100
Insulinoma	C04.557.470.035.100.852
Adenoma, Liver Cell	C04.557.470.035.120
Adenoma, Oxyphilic	C04.557.470.035.140
Adenoma, Pleomorphic	C04.557.470.035.155
Adenoma, Sweat Gland	C04.557.470.035.175
Acrospiroma	C04.557.470.035.175.125
Poroma	C04.557.470.035.175.125.600
Hidrocystoma	C04.557.470.035.175.375
Syringoma	C04.557.470.035.175.800
Adenoma, Villous	C04.557.470.035.185
Adenomatoid Tumor	C04.557.470.035.200
Adenomatosis, Pulmonary	C04.557.470.035.210
Adenomatous Polyps	C04.557.470.035.215
Adenomatous Polyposis Coli	C04.557.470.035.215.100
Gardner Syndrome	C04.557.470.035.215.100.500
Adrenal Rest Tumor	C04.557.470.035.232
Apudoma	C04.557.470.035.250
Cystadenoma	C04.557.470.035.320
Cystadenoma, Mucinous	C04.557.470.035.320.225
Cystadenoma, Papillary	C04.557.470.035.320.230
Cystadenoma, Serous	C04.557.470.035.320.240
Growth Hormone-Secreting Pituitary Adenoma	C04.557.470.035.415
Mesothelioma	C04.557.470.035.510
Mesothelioma, Cystic	C04.557.470.035.510.515
Prolactinoma	C04.557.470.035.625
Carcinoma	C04.557.470.200
Adenocarcinoma	C04.557.470.200.025
Adenocarcinoma, Bronchiolo-Alveolar	C04.557.470.200.025.030
Adenocarcinoma, Clear Cell	C04.557.470.200.025.045
Adenocarcinoma, Follicular	C04.557.470.200.025.060
Carcinoma, Papillary, Follicular	C04.557.470.200.025.060.225
Adenocarcinoma, Mucinous	C04.557.470.200.025.075
Adenocarcinoma, Papillary	C04.557.470.200.025.085
Carcinoma, Papillary, Follicular	C04.557.470.200.025.085.225
Adenocarcinoma, Scirrhous	C04.557.470.200.025.095
Linitis Plastica	C04.557.470.200.025.095.410
Adenocarcinoma, Sebaceous	C04.557.470.200.025.105
Adrenocortical Carcinoma	C04.557.470.200.025.152
Carcinoid Tumor	C04.557.470.200.025.200
Malignant Carcinoid Syndrome	C04.557.470.200.025.200.500
Carcinoid Heart Disease	C04.557.470.200.025.200.500.205
Carcinoma, Acinar Cell	C04.557.470.200.025.215
Carcinoma, Adenoid Cystic	C04.557.470.200.025.220
Carcinoma, Ductal	C04.557.470.200.025.232
Carcinoma, Ductal, Breast	C04.557.470.200.025.232.500
Carcinoma, Pancreatic Ductal	C04.557.470.200.025.232.750
Carcinoma, Endometrioid	C04.557.470.200.025.240
Carcinoma, Hepatocellular	C04.557.470.200.025.255
Carcinoma, Intraductal, Noninfiltrating	C04.557.470.200.025.275
Pagets Disease, Mammary	C04.557.470.200.025.275.625
Carcinoma, Islet Cell	C04.557.470.200.025.290
Gastrinoma	C04.557.470.200.025.290.500
Glucagonoma	C04.557.470.200.025.290.750
Carcinoma, Lobular	C04.557.470.200.025.305
Carcinoma, Mucoepidermoid	C04.557.470.200.025.340
Carcinoma, Neuroendocrine	C04.557.470.200.025.370
Carcinoma, Medullary	C04.557.470.200.025.370.315
Carcinoma, Merkel Cell	C04.557.470.200.025.370.325
Somatostatinoma	C04.557.470.200.025.370.695
Vipoma	C04.557.470.200.025.370.847
Carcinoma, Renal Cell	C04.557.470.200.025.390
Carcinoma, Signet Ring Cell	C04.557.470.200.025.415
Krukenberg Tumor	C04.557.470.200.025.415.410
Carcinoma, Skin Appendage	C04.557.470.200.025.420
Cholangiocarcinoma	C04.557.470.200.025.450
Choriocarcinoma	C04.557.470.200.025.455
Choriocarcinoma, Non-gestational	C04.557.470.200.025.455.750
Trophoblastic Tumor, Placental Site	C04.557.470.200.025.455.875
Cystadenocarcinoma	C04.557.470.200.025.480
Cystadenocarcinoma, Mucinous	C04.557.470.200.025.480.225
Cystadenocarcinoma, Papillary	C04.557.470.200.025.480.230
Cystadenocarcinoma, Serous	C04.557.470.200.025.480.240
Eccrine Porocarcinoma	C04.557.470.200.025.500
Klatskins Tumor	C04.557.470.200.025.540
Paget Disease, Extramammary	C04.557.470.200.025.660
Pulmonary Adenomatosis, Ovine	C04.557.470.200.025.715
Carcinoma, Adenosquamous	C04.557.470.200.150
Carcinoma, Basal Cell	C04.557.470.200.165
Basal Cell Nevus Syndrome	C04.557.470.200.165.150
Carcinoma, Basosquamous	C04.557.470.200.170
Carcinoma, Ehrlich Tumor	C04.557.470.200.200
Carcinoma, Giant Cell	C04.557.470.200.220
Carcinoma in Situ	C04.557.470.200.240
Cervical Intraepithelial Neoplasia	C04.557.470.200.240.250
Prostatic Intraepithelial Neoplasia	C04.557.470.200.240.500
Carcinoma, Krebs 2	C04.557.470.200.255
Carcinoma, Large Cell	C04.557.470.200.260
Carcinoma, Lewis Lung	C04.557.470.200.280
Carcinoma, Papillary	C04.557.470.200.360
Carcinoma, Small Cell	C04.557.470.200.380
Carcinoma, Squamous Cell	C04.557.470.200.400
Bowens Disease	C04.557.470.200.400.130
Carcinoma, Transitional Cell	C04.557.470.200.430
Carcinoma, Verrucous	C04.557.470.200.450
Neoplasms, Adnexal and Skin Appendage	C04.557.470.550
Adenocarcinoma, Sebaceous	C04.557.470.550.105
Adenoma, Sweat Gland	C04.557.470.550.175
Acrospiroma	C04.557.470.550.175.125
Poroma	C04.557.470.550.175.125.600
Hidrocystoma	C04.557.470.550.175.375
Syringoma	C04.557.470.550.175.800
Carcinoma, Skin Appendage	C04.557.470.550.420
Neoplasms, Basal Cell	C04.557.470.565
Carcinoma, Basal Cell	C04.557.470.565.165
Basal Cell Nevus Syndrome	C04.557.470.565.165.150
Carcinoma, Basosquamous	C04.557.470.565.170
Pilomatrixoma	C04.557.470.565.625
Neoplasms, Cystic, Mucinous, and Serous	C04.557.470.590
Adenocarcinoma, Mucinous	C04.557.470.590.075
Carcinoma, Mucoepidermoid	C04.557.470.590.340
Carcinoma, Signet Ring Cell	C04.557.470.590.415
Krukenberg Tumor	C04.557.470.590.415.410
Cystadenocarcinoma	C04.557.470.590.480
Cystadenocarcinoma, Mucinous	C04.557.470.590.480.225
Cystadenocarcinoma, Papillary	C04.557.470.590.480.230
Cystadenocarcinoma, Serous	C04.557.470.590.480.240
Cystadenoma	C04.557.470.590.485
Cystadenoma, Mucinous	C04.557.470.590.485.225
Cystadenoma, Papillary	C04.557.470.590.485.230
Cystadenoma, Serous	C04.557.470.590.485.240
Mucoepidermoid Tumor	C04.557.470.590.580
Pseudomyxoma Peritonei	C04.557.470.590.782
Neoplasms, Ductal, Lobular, and Medullary	C04.557.470.615
Carcinoma, Ductal	C04.557.470.615.132
Carcinoma, Ductal, Breast	C04.557.470.615.132.500
Carcinoma, Pancreatic Ductal	C04.557.470.615.132.750
Carcinoma, Intraductal, Noninfiltrating	C04.557.470.615.275
Pagets Disease, Mammary	C04.557.470.615.275.625
Carcinoma, Lobular	C04.557.470.615.305
Carcinoma, Medullary	C04.557.470.615.315
Paget Disease, Extramammary	C04.557.470.615.660
Papilloma, Intraductal	C04.557.470.615.670
Neoplasms, Fibroepithelial	C04.557.470.625
Adenofibroma	C04.557.470.625.050
Brenner Tumor	C04.557.470.625.150
Fibroadenoma	C04.557.470.625.350
Neoplasms, Mesothelial	C04.557.470.660
Adenomatoid Tumor	C04.557.470.660.200
Mesothelioma	C04.557.470.660.510
Mesothelioma, Cystic	C04.557.470.660.510.515
Neoplasms, Neuroepithelial	C04.557.470.670
Ganglioneuroma	C04.557.470.670.355
Glioma	C04.557.470.670.380
Astrocytoma	C04.557.470.670.380.080
Glioblastoma	C04.557.470.670.380.080.335
Optic Nerve Glioma	C04.557.470.670.380.080.667
Pontine Glioma	C04.557.470.670.380.080.680
Ependymoma	C04.557.470.670.380.290
Glioma, Subependymal	C04.557.470.670.380.290.390
Ganglioglioma	C04.557.470.670.380.350
Gliosarcoma	C04.557.470.670.380.400
Medulloblastoma	C04.557.470.670.380.515
Oligodendroglioma	C04.557.470.670.380.590
Optic Nerve Glioma	C04.557.470.670.380.795
Pontine Glioma	C04.557.470.670.380.810
Neurocytoma	C04.557.470.670.580
Neuroectodermal Tumors, Primitive	C04.557.470.670.590
Medulloblastoma	C04.557.470.670.590.500
Neuroectodermal Tumors, Primitive, Peripheral	C04.557.470.670.590.650
Neuroblastoma	C04.557.470.670.590.650.550
Esthesioneuroblastoma, Olfactory	C04.557.470.670.590.650.550.150
Ganglioneuroblastoma	C04.557.470.670.590.650.550.300
Pinealoma	C04.557.470.670.657
Retinoblastoma	C04.557.470.670.725
Neoplasms, Squamous Cell	C04.557.470.700
Acanthoma	C04.557.470.700.040
Carcinoma, Papillary	C04.557.470.700.360
Carcinoma, Squamous Cell	C04.557.470.700.400
Bowens Disease	C04.557.470.700.400.130
Carcinoma, Verrucous	C04.557.470.700.450
Papilloma	C04.557.470.700.600
Papilloma, Inverted	C04.557.470.700.600.610
Neoplasms, Gonadal Tissue	C04.557.475
Gonadoblastoma	C04.557.475.395
Sex Cord-Gonadal Stromal Tumors	C04.557.475.750
Granulosa Cell Tumor	C04.557.475.750.656
Luteoma	C04.557.475.750.751
Sertoli-Leydig Cell Tumor	C04.557.475.750.847
Leydig Cell Tumor	C04.557.475.750.847.249
Sertoli Cell Tumor	C04.557.475.750.847.500
Thecoma	C04.557.475.750.875
Neoplasms, Nerve Tissue	C04.557.580
Meningioma	C04.557.580.520
Nerve Sheath Neoplasms	C04.557.580.600
Neurilemmoma	C04.557.580.600.290
Neurofibroma	C04.557.580.600.580
Neurofibroma, Plexiform	C04.557.580.600.580.585
Neurofibromatoses	C04.557.580.600.580.590
Neurofibromatosis 1	C04.557.580.600.580.590.650
Neurofibromatosis 2	C04.557.580.600.580.590.655
Neurofibrosarcoma	C04.557.580.600.580.795
Neurofibrosarcoma	C04.557.580.600.590
Neuroma	C04.557.580.600.610
Neurilemmoma	C04.557.580.600.610.595
Neuroma, Acoustic	C04.557.580.600.610.595.610
Neurofibromatosis 2	C04.557.580.600.610.595.610.500
Neurothekeoma	C04.557.580.600.625
Neuroectodermal Tumors	C04.557.580.625
Craniopharyngioma	C04.557.580.625.200
Neoplasms, Neuroepithelial	C04.557.580.625.600
Ganglioneuroma	C04.557.580.625.600.355
Glioma	C04.557.580.625.600.380
Astrocytoma	C04.557.580.625.600.380.080
Glioblastoma	C04.557.580.625.600.380.080.335
Optic Nerve Glioma	C04.557.580.625.600.380.080.667
Pontine Glioma	C04.557.580.625.600.380.080.680
Ependymoma	C04.557.580.625.600.380.290
Glioma, Subependymal	C04.557.580.625.600.380.290.390
Ganglioglioma	C04.557.580.625.600.380.350
Gliosarcoma	C04.557.580.625.600.380.400
Medulloblastoma	C04.557.580.625.600.380.515
Oligodendroglioma	C04.557.580.625.600.380.590
Optic Nerve Glioma	C04.557.580.625.600.380.795
Pontine Glioma	C04.557.580.625.600.380.810
Neurocytoma	C04.557.580.625.600.580
Neuroectodermal Tumors, Primitive	C04.557.580.625.600.590
Medulloblastoma	C04.557.580.625.600.590.500
Neuroectodermal Tumors, Primitive, Peripheral	C04.557.580.625.600.590.650
Neuroblastoma	C04.557.580.625.600.590.650.550
Esthesioneuroblastoma, Olfactory	C04.557.580.625.600.590.650.550.150
Ganglioneuroblastoma	C04.557.580.625.600.590.650.550.300
Pinealoma	C04.557.580.625.600.657
Retinoblastoma	C04.557.580.625.600.725
Neuroectodermal Tumor, Melanotic	C04.557.580.625.630
Neuroendocrine Tumors	C04.557.580.625.650
Adenoma, Acidophil	C04.557.580.625.650.025
Adenoma, Basophil	C04.557.580.625.650.075
Adenoma, Chromophobe	C04.557.580.625.650.095
Apudoma	C04.557.580.625.650.135
Carcinoid Tumor	C04.557.580.625.650.200
Malignant Carcinoid Syndrome	C04.557.580.625.650.200.500
Carcinoid Heart Disease	C04.557.580.625.650.200.500.205
Carcinoma, Neuroendocrine	C04.557.580.625.650.240
Carcinoma, Medullary	C04.557.580.625.650.240.315
Carcinoma, Merkel Cell	C04.557.580.625.650.240.325
Melanoma	C04.557.580.625.650.510
Hutchinsons Melanotic Freckle	C04.557.580.625.650.510.385
Melanoma, Amelanotic	C04.557.580.625.650.510.515
Melanoma, Experimental	C04.557.580.625.650.510.525
Neurilemmoma	C04.557.580.625.650.595
Neuroma, Acoustic	C04.557.580.625.650.595.610
Paraganglioma	C04.557.580.625.650.700
Paraganglioma, Extra-Adrenal	C04.557.580.625.650.700.705
Carotid Body Tumor	C04.557.580.625.650.700.705.220
Glomus Jugulare Tumor	C04.557.580.625.650.700.705.340
Glomus Tympanicum Tumor	C04.557.580.625.650.700.705.360
Pheochromocytoma	C04.557.580.625.650.700.725
Neoplasms, Plasma Cell	C04.557.595
Multiple Myeloma	C04.557.595.500
Leukemia, Plasma Cell	C04.557.595.500.500
Plasmacytoma	C04.557.595.600
Waldenstrom Macroglobulinemia	C04.557.595.925
Neoplasms, Vascular Tissue	C04.557.645
Angiofibroma	C04.557.645.100
Angiokeratoma	C04.557.645.115
Glomus Tumor	C04.557.645.350
Hemangioma	C04.557.645.375
Central Nervous System Venous Angioma	C04.557.645.375.185
Hemangioendothelioma	C04.557.645.375.370
Hemangioendothelioma, Epithelioid	C04.557.645.375.370.380
Hemangioma, Capillary	C04.557.645.375.380
Hemangioblastoma	C04.557.645.375.380.370
Hemangioma, Cavernous	C04.557.645.375.385
Hemangioma, Cavernous, Central Nervous System	C04.557.645.375.385.500
Kasabach-Merritt Syndrome	C04.557.645.375.617
Sturge-Weber Syndrome	C04.557.645.375.850
Hemangiopericytoma	C04.557.645.380
Hemangiosarcoma	C04.557.645.390
Meningioma	C04.557.645.520
Sarcoma, Kaposi	C04.557.645.750
Nevi and Melanomas	C04.557.665
Melanoma	C04.557.665.510
Hutchinsons Melanotic Freckle	C04.557.665.510.385
Melanoma, Amelanotic	C04.557.665.510.515
Melanoma, Experimental	C04.557.665.510.525
Nevus	C04.557.665.560
Dysplastic Nevus Syndrome	C04.557.665.560.260
Nevus, Halo	C04.557.665.560.580
Nevus, Intradermal	C04.557.665.560.590
Nevus, Pigmented	C04.557.665.560.615
Mongolian Spot	C04.557.665.560.615.530
Nevus, Blue	C04.557.665.560.615.550
Nevus of Ota	C04.557.665.560.615.585
Nevus, Spindle Cell	C04.557.665.560.615.625
Nevus, Epithelioid and Spindle Cell	C04.557.665.560.615.625.585
Nevus, Sebaceous of Jadassohn	C04.557.665.560.700
Odontogenic Tumors	C04.557.695
Ameloblastoma	C04.557.695.065
Cementoma	C04.557.695.210
Odontogenic Cyst, Calcifying	C04.557.695.605
Odontogenic Tumor, Squamous	C04.557.695.607
Odontoma	C04.557.695.610
Neoplasms by Site	C04.588
Abdominal Neoplasms	C04.588.033
Peritoneal Neoplasms	C04.588.033.513
Retroperitoneal Neoplasms	C04.588.033.731
Sister Mary Josephs Nodule	C04.588.033.740
Anal Gland Neoplasms	C04.588.083
Bone Neoplasms	C04.588.149
Adamantinoma	C04.588.149.030
Femoral Neoplasms	C04.588.149.276
Skull Neoplasms	C04.588.149.721
Jaw Neoplasms	C04.588.149.721.450
Mandibular Neoplasms	C04.588.149.721.450.583
Maxillary Neoplasms	C04.588.149.721.450.601
Palatal Neoplasms	C04.588.149.721.450.692
Nose Neoplasms	C04.588.149.721.600
Orbital Neoplasms	C04.588.149.721.656
Skull Base Neoplasms	C04.588.149.721.828
Spinal Neoplasms	C04.588.149.828
Breast Neoplasms	C04.588.180
Breast Neoplasms, Male	C04.588.180.260
Carcinoma, Ductal, Breast	C04.588.180.390
Hereditary Breast and Ovarian Cancer Syndrome	C04.588.180.483
Inflammatory Breast Neoplasms	C04.588.180.576
Digestive System Neoplasms	C04.588.274
Biliary Tract Neoplasms	C04.588.274.120
Bile Duct Neoplasms	C04.588.274.120.250
Common Bile Duct Neoplasms	C04.588.274.120.250.250
Gallbladder Neoplasms	C04.588.274.120.401
Gastrointestinal Neoplasms	C04.588.274.476
Esophageal Neoplasms	C04.588.274.476.205
Intestinal Neoplasms	C04.588.274.476.411
Cecal Neoplasms	C04.588.274.476.411.184
Appendiceal Neoplasms	C04.588.274.476.411.184.290
Colorectal Neoplasms	C04.588.274.476.411.307
Adenomatous Polyposis Coli	C04.588.274.476.411.307.089
Gardner Syndrome	C04.588.274.476.411.307.089.393
Colonic Neoplasms	C04.588.274.476.411.307.180
Adenomatous Polyposis Coli	C04.588.274.476.411.307.180.089
Gardner Syndrome	C04.588.274.476.411.307.180.089.500
Sigmoid Neoplasms	C04.588.274.476.411.307.180.800
Colorectal Neoplasms, Hereditary Nonpolyposis	C04.588.274.476.411.307.190
Rectal Neoplasms	C04.588.274.476.411.307.790
Anus Neoplasms	C04.588.274.476.411.307.790.040
Anal Gland Neoplasms	C04.588.274.476.411.307.790.040.040
Duodenal Neoplasms	C04.588.274.476.411.445
Ileal Neoplasms	C04.588.274.476.411.501
Jejunal Neoplasms	C04.588.274.476.411.523
Stomach Neoplasms	C04.588.274.476.767
Liver Neoplasms	C04.588.274.623
Adenoma, Liver Cell	C04.588.274.623.040
Carcinoma, Hepatocellular	C04.588.274.623.160
Liver Neoplasms, Experimental	C04.588.274.623.460
Pancreatic Neoplasms	C04.588.274.761
Adenoma, Islet Cell	C04.588.274.761.249
Insulinoma	C04.588.274.761.249.500
Carcinoma, Islet Cell	C04.588.274.761.500
Gastrinoma	C04.588.274.761.500.124
Glucagonoma	C04.588.274.761.500.249
Somatostatinoma	C04.588.274.761.500.500
Vipoma	C04.588.274.761.500.750
Carcinoma, Pancreatic Ductal	C04.588.274.761.750
Peritoneal Neoplasms	C04.588.274.780
Endocrine Gland Neoplasms	C04.588.322
Adrenal Gland Neoplasms	C04.588.322.078
Adrenal Cortex Neoplasms	C04.588.322.078.265
Adrenocortical Adenoma	C04.588.322.078.265.500
Adrenocortical Carcinoma	C04.588.322.078.265.750
Multiple Endocrine Neoplasia	C04.588.322.400
Multiple Endocrine Neoplasia Type 1	C04.588.322.400.500
Multiple Endocrine Neoplasia Type 2a	C04.588.322.400.505
Multiple Endocrine Neoplasia Type 2b	C04.588.322.400.510
Pancreatic Neoplasms	C04.588.322.421
Adenoma, Islet Cell	C04.588.322.421.249
Insulinoma	C04.588.322.421.249.500
Carcinoma, Islet Cell	C04.588.322.421.500
Gastrinoma	C04.588.322.421.500.124
Glucagonoma	C04.588.322.421.500.249
Somatostatinoma	C04.588.322.421.500.500
Vipoma	C04.588.322.421.500.750
Carcinoma, Pancreatic Ductal	C04.588.322.421.750
Ovarian Neoplasms	C04.588.322.455
Granulosa Cell Tumor	C04.588.322.455.398
Hereditary Breast and Ovarian Cancer Syndrome	C04.588.322.455.431
Luteoma	C04.588.322.455.464
Meigs Syndrome	C04.588.322.455.531
Sertoli-Leydig Cell Tumor	C04.588.322.455.648
Thecoma	C04.588.322.455.765
Paraneoplastic Endocrine Syndromes	C04.588.322.490
Parathyroid Neoplasms	C04.588.322.525
Pituitary Neoplasms	C04.588.322.609
ACTH-Secreting Pituitary Adenoma	C04.588.322.609.145
Nelson Syndrome	C04.588.322.609.145.500
Growth Hormone-Secreting Pituitary Adenoma	C04.588.322.609.292
Prolactinoma	C04.588.322.609.792
Testicular Neoplasms	C04.588.322.762
Sertoli-Leydig Cell Tumor	C04.588.322.762.500
Leydig Cell Tumor	C04.588.322.762.500.249
Sertoli Cell Tumor	C04.588.322.762.500.500
Thyroid Neoplasms	C04.588.322.894
Thyroid Nodule	C04.588.322.894.800
Eye Neoplasms	C04.588.364
Conjunctival Neoplasms	C04.588.364.235
Orbital Neoplasms	C04.588.364.659
Paraneoplastic Syndromes, Ocular	C04.588.364.738
Retinal Neoplasms	C04.588.364.818
Retinoblastoma	C04.588.364.818.760
Uveal Neoplasms	C04.588.364.978
Choroid Neoplasms	C04.588.364.978.223
Iris Neoplasms	C04.588.364.978.400
Head and Neck Neoplasms	C04.588.443
Esophageal Neoplasms	C04.588.443.353
Facial Neoplasms	C04.588.443.392
Eyelid Neoplasms	C04.588.443.392.500
Mouth Neoplasms	C04.588.443.591
Gingival Neoplasms	C04.588.443.591.402
Leukoplakia, Oral	C04.588.443.591.545
Leukoplakia, Hairy	C04.588.443.591.545.500
Lip Neoplasms	C04.588.443.591.550
Palatal Neoplasms	C04.588.443.591.692
Salivary Gland Neoplasms	C04.588.443.591.824
Parotid Neoplasms	C04.588.443.591.824.695
Sublingual Gland Neoplasms	C04.588.443.591.824.882
Submandibular Gland Neoplasms	C04.588.443.591.824.885
Tongue Neoplasms	C04.588.443.591.925
Otorhinolaryngologic Neoplasms	C04.588.443.665
Ear Neoplasms	C04.588.443.665.312
Laryngeal Neoplasms	C04.588.443.665.481
Nose Neoplasms	C04.588.443.665.650
Paranasal Sinus Neoplasms	C04.588.443.665.650.693
Maxillary Sinus Neoplasms	C04.588.443.665.650.693.575
Pharyngeal Neoplasms	C04.588.443.665.710
Hypopharyngeal Neoplasms	C04.588.443.665.710.485
Nasopharyngeal Neoplasms	C04.588.443.665.710.650
Oropharyngeal Neoplasms	C04.588.443.665.710.684
Tonsillar Neoplasms	C04.588.443.665.710.684.800
Parathyroid Neoplasms	C04.588.443.680
Thyroid Neoplasms	C04.588.443.915
Thyroid Nodule	C04.588.443.915.800
Tracheal Neoplasms	C04.588.443.925
Hematologic Neoplasms	C04.588.448
Bone Marrow Neoplasms	C04.588.448.200
Mammary Neoplasms, Animal	C04.588.531
Mammary Neoplasms, Experimental	C04.588.531.500
Nervous System Neoplasms	C04.588.614
Central Nervous System Neoplasms	C04.588.614.250
Brain Neoplasms	C04.588.614.250.195
Cerebral Ventricle Neoplasms	C04.588.614.250.195.205
Choroid Plexus Neoplasms	C04.588.614.250.195.205.200
Papilloma, Choroid Plexus	C04.588.614.250.195.205.200.500
Infratentorial Neoplasms	C04.588.614.250.195.411
Brain Stem Neoplasms	C04.588.614.250.195.411.100
Cerebellar Neoplasms	C04.588.614.250.195.411.211
Neurocytoma	C04.588.614.250.195.648
Pinealoma	C04.588.614.250.195.766
Supratentorial Neoplasms	C04.588.614.250.195.885
Hypothalamic Neoplasms	C04.588.614.250.195.885.500
Pallister-Hall Syndrome	C04.588.614.250.195.885.500.299
Pituitary Neoplasms	C04.588.614.250.195.885.500.600
Central Nervous System Cysts	C04.588.614.250.387
Arachnoid Cysts	C04.588.614.250.387.100
Colloid Cysts	C04.588.614.250.387.200
Meningeal Neoplasms	C04.588.614.250.580
Meningeal Carcinomatosis	C04.588.614.250.580.150
Meningioma	C04.588.614.250.580.500
Spinal Cord Neoplasms	C04.588.614.250.803
Epidural Neoplasms	C04.588.614.250.803.342
Cranial Nerve Neoplasms	C04.588.614.300
Optic Nerve Neoplasms	C04.588.614.300.600
Optic Nerve Glioma	C04.588.614.300.600.600
Paraneoplastic Syndromes, Nervous System	C04.588.614.550
Anti-N-Methyl-D-Aspartate Receptor Encephalitis	C04.588.614.550.112
Lambert-Eaton Myasthenic Syndrome	C04.588.614.550.225
Limbic Encephalitis	C04.588.614.550.450
Myelitis, Transverse	C04.588.614.550.550
Opsoclonus-Myoclonus Syndrome	C04.588.614.550.600
Paraneoplastic Cerebellar Degeneration	C04.588.614.550.650
Paraneoplastic Polyneuropathy	C04.588.614.550.700
Peripheral Nervous System Neoplasms	C04.588.614.596
Cranial Nerve Neoplasms	C04.588.614.596.240
Neuroma, Acoustic	C04.588.614.596.240.015
Optic Nerve Neoplasms	C04.588.614.596.240.240
Optic Nerve Glioma	C04.588.614.596.240.240.500
Pelvic Neoplasms	C04.588.699
Skin Neoplasms	C04.588.805
Acanthoma	C04.588.805.040
Sebaceous Gland Neoplasms	C04.588.805.578
Muir-Torre Syndrome	C04.588.805.578.500
Sweat Gland Neoplasms	C04.588.805.776
Soft Tissue Neoplasms	C04.588.839
Muscle Neoplasms	C04.588.839.500
Vascular Neoplasms	C04.588.839.750
Splenic Neoplasms	C04.588.842
Thoracic Neoplasms	C04.588.894
Heart Neoplasms	C04.588.894.309
Carney Complex	C04.588.894.309.500
Mediastinal Neoplasms	C04.588.894.479
Respiratory Tract Neoplasms	C04.588.894.797
Lung Neoplasms	C04.588.894.797.520
Bronchial Neoplasms	C04.588.894.797.520.109
Carcinoma, Bronchogenic	C04.588.894.797.520.109.220
Carcinoma, Non-Small-Cell Lung	C04.588.894.797.520.109.220.249
Small Cell Lung Carcinoma	C04.588.894.797.520.109.220.624
Multiple Pulmonary Nodules	C04.588.894.797.520.237
Pancoast Syndrome	C04.588.894.797.520.734
Pulmonary Blastoma	C04.588.894.797.520.867
Pulmonary Sclerosing Hemangioma	C04.588.894.797.520.933
Solitary Pulmonary Nodule	C04.588.894.797.520.966
Pleural Neoplasms	C04.588.894.797.640
Pleural Effusion, Malignant	C04.588.894.797.640.700
Solitary Fibrous Tumor, Pleural	C04.588.894.797.640.800
Tracheal Neoplasms	C04.588.894.797.760
Thymus Neoplasms	C04.588.894.949
Thymoma	C04.588.894.949.500
Urogenital Neoplasms	C04.588.945
Genital Neoplasms, Female	C04.588.945.418
Fallopian Tube Neoplasms	C04.588.945.418.365
Uterine Neoplasms	C04.588.945.418.948
Endometrial Neoplasms	C04.588.945.418.948.585
Carcinoma, Endometrioid	C04.588.945.418.948.585.124
Uterine Cervical Neoplasms	C04.588.945.418.948.850
Vaginal Neoplasms	C04.588.945.418.955
Vulvar Neoplasms	C04.588.945.418.968
Genital Neoplasms, Male	C04.588.945.440
Penile Neoplasms	C04.588.945.440.715
Prostatic Neoplasms	C04.588.945.440.770
Testicular Neoplasms	C04.588.945.440.915
Sertoli-Leydig Cell Tumor	C04.588.945.440.915.500
Leydig Cell Tumor	C04.588.945.440.915.500.249
Sertoli Cell Tumor	C04.588.945.440.915.500.500
Urologic Neoplasms	C04.588.945.947
Kidney Neoplasms	C04.588.945.947.535
Carcinoma, Renal Cell	C04.588.945.947.535.160
Wilms Tumor	C04.588.945.947.535.585
Denys-Drash Syndrome	C04.588.945.947.535.585.220
WAGR Syndrome	C04.588.945.947.535.585.950
Nephroma, Mesoblastic	C04.588.945.947.535.790
Ureteral Neoplasms	C04.588.945.947.940
Urethral Neoplasms	C04.588.945.947.945
Urinary Bladder Neoplasms	C04.588.945.947.960
Venereal Tumors, Veterinary	C04.588.945.956
[truncated: 9,241 more rows]
